# Supplementary material for: Genetic Architecture of Adaptive Immune System Identifies Key Immune Regulators
Source: Cell Rep. 2018 Oct 16;25(3):798–810.e6. doi: 10.1016/j.celrep.2018.09.048 (PMC6205839; doi:10.1016/j.celrep.2018.09.048)
Supplement: Table S1. Definitions Used for n = 54 Immune Phenotypes Investigated, Related to Figure 1 [file mmc2.xlsx]

## Sheet: Table S1
Table S1. Definitions used for N=54 immunophenotypes investigated. Related to Figure 1.
A normalization was applied to the data as indicated: IRN = inverse rank normalization, binary = positive or negative (lower than detection threshold).
Immunological definition (parameter, % of parental cells)	Short name	Technique	Units	Normalization	N	Median (range)
Tot. lymphocytes (Lymphocytes, %Ungated)	Lymphocyte	Flow cytometry	%	IRN	364	39.9 (4.4-64)
CD3+ (T cells, %Tot. lymphocytes)	Tcells	Flow cytometry	%	IRN	343	45.7 (0-85.7)
CD4+CD8- (CD4+, %Tot. lymphocytes)	CD4+	Flow cytometry	%	IRN	364	16.4 (2-58.3)
CD4+CD8-CD45Ra+CCR7+CD31+ (CD4+ RTE, %CD4+CD8-)	CD4+RTE	Flow cytometry	%	IRN	362	17.5 (0.9-56.8)
CD4+CD8-CD45Ra+CCR7+ (CD4+ naive, %CD4+CD8-)	CD4+naive	Flow cytometry	%	IRN	362	31 (3-79.5)
CD4+CD8-CD45Ra-CCR7+ (CD4+ TCM, %CD4+CD8-)	CD4+CM	Flow cytometry	%	IRN	362	11.9 (0.3-44)
CD4+CD8-CD45Ra-CCR7- (CD4+ TEM, %CD4+CD8-)	CD4+EM	Flow cytometry	%	IRN	362	40.4 (1.5-86.5)
CD4+CD8-CD45Ra+CCR7- (CD4+ TEMRA, %CD4+CD8-)	CD4+EMRA	Flow cytometry	%	IRN	255	10.2 (1-76.2)
CD4+CD8-Ki67+ (CD4+Ki67+, %CD4+)	CD4+prolif	Flow cytometry	%	IRN	303	1.3 (0-20.2)
CD4+CD8-IFNG+ (Th1, %CD4+CD8-)	Th1	Flow cytometry	%	IRN	464	7.2 (0.2-46.1)
CD4+CD8-IL4+ (Th2, %CD4+CD8-)	Th2	Flow cytometry	%	IRN	475	12.7 (0.2-59.9)
CD4+CD8-IL17+ (Th17, %CD4+CD8-)	Th17	Flow cytometry	%	IRN	466	0.1 (0-2.8)
CD4+CD19-CXCR5+ (Tfh, %CD4+)	Tfh	Flow cytometry	%	IRN	335	0.9 (0-67.2)
CD4+CD8-IL21+ (CD4+IL21+, %CD4+CD8-)	CD4+IL21+	Flow cytometry	%	IRN	168	0 (0-1.5)
CD4+CD8+IL2+ (CD4+IL2+, %CD4+CD8-)	CD4+IL2+	Flow cytometry	%	IRN	467	7 (0.4-58.6)
CD4+CD8-GMCSF+ (%CD4+CD8-)	CD4+GMCSF+	Flow cytometry	%	IRN	121	0.3 (0-12.9)
CD4+CD8-CD25hiIL7RAloFoxp3+ (Treg, %CD4+)	Treg	Flow cytometry	%	IRN	473	1.3 (0-12.7)
Treg Ki67+ (%Treg)	Tregprolif	Flow cytometry	%	IRN	294	10.6 (0-34.5)
CD4-CD8+ (CD8+, %Tot. lymphocytes)	CD8+	Flow cytometry	%	IRN	329	22.9 (0.9-68.9)
CD4-CD8+CD45Ra+CCR7+CD31+ (CD8+ RTE, %CD4-CD8+)	CD8+RTE	Flow cytometry	%	IRN	322	15.3 (0.7-74.2)
CD4-CD8+CD45Ra+CCR7+ (CD8+ naive, %CD4-CD8+)	CD8+naive	Flow cytometry	%	IRN	322	17.9 (1.8-74.5)
CD4-CD8+CD45Ra-CCR7+ (CD8+ TCM, %CD4-CD8+)	CD8+CM	Flow cytometry	%	IRN	248	1.5 (0.1-22.2)
CD4-CD8+CD45Ra-CCR7- (CD8+ TEM, %CD4-CD8+)	CD8+EM	Flow cytometry	%	IRN	248	27.6 (0.4-80.1)
CD4-CD8+CD45Ra+CCR7- (CD8+ TEMRA, %CD4-CD8+)	CD8+EMRA	Flow cytometry	%	IRN	248	44.8 (4-97.8)
CD4-CD8+Ki67+ (CD8+Ki67+, %CD8+)	CD8+prolif	Flow cytometry	%	IRN	223	2.7 (0.2-99.6)
CD4-CD8+IFNG+ (CD8+IFNg+, %CD4-CD8+)	Tc1	Flow cytometry	%	IRN	462	42.1 (0.1-83.5)
CD4-CD8+IL2+ (CD8+IL2+, %CD4-CD8+)	CD8+IL2+	Flow cytometry	%	IRN	465	9.4 (0.1-43.9)
CD4-CD8+GMCSF+ (%CD4-CD8+)	CD8+GMCSF+	Flow cytometry	%	IRN	121	0 (0-10.3)
CD4-CD8-gdTCR+ (gdTCR, %Tot. lymphocytes)	gdTCR	Flow cytometry	%	IRN	364	0.4 (0-13.4)
CD4-CD19+ (B cells, %Tot. lymphocytes)	Bcells	Flow cytometry	%	IRN	469	22.3 (3.3-70.8)
CD19+CD24hiCD38hi (Transitional B cells, %B cells)	Btrans	Flow cytometry	%	IRN	123	1.9 (0-13.4)
CD4-CD19+IgM+CD27- (Naïve B cells, %B cells)	Bnaive	Flow cytometry	%	IRN	468	63.1 (18.6-89)
CD4-CD19+IgM-CD27+ (Switched B cells, %B cells)	Bswitch	Flow cytometry	%	IRN	468	11 (1.3-39.6)
CD4-CD19+IgM+CD27+ (Memory B cells, %B cells)	Bmem	Flow cytometry	%	IRN	468	5.3 (0-29)
CD4-CD19+IgE+ (IgE+ B cells, %B cells)	BIgE+	Flow cytometry	%	IRN	126	0.1 (0-6.1)
CD19+CD24-CD38hi (Plasmablast, %B cells)	Plasmablast	Flow cytometry	%	IRN	123	0.2 (0-3.2)
CD3+CD56+ (NKT, %CD3+)	NKT	Flow cytometry	%	IRN	453	10.7 (0-67.1)
CD3+Va24Ja18+ (iNKT, %CD3+)	iNKT	Flow cytometry	%	IRN	262	0.5 (0-36.2)
CD3-CD14-CD19-CD11c-CD56+ (NK, %leukocytes)	NK	Flow cytometry	%	IRN	454	16.1 (0.6-59.8)
CD3-CD14-CD19-CD56- (DCs, %leukocytes)	DCs	Flow cytometry	%	IRN	454	4.8 (0.4-78)
CD3-CD14-CD19-CD56-CD11c+HLADR+ (mDCs, %DCs)	mDCs	Flow cytometry	%	IRN	450	22.1 (0-72.6)
CD3-CD14-CD19-CD56-CD11c-CD123+HLADR+ (pDCs, %DCs)	pDCs	Flow cytometry	%	IRN	446	3.9 (0-24.8)
TNFa	TNFa	MSD	pg/mL	IRN	447	2.2 (0.2-300.1)
IL-4	IL4	MSD	pg/mL	Binary	398	0.02 (0.02-0.5)
IL-6	IL6	MSD	pg/mL	IRN	474	0.3 (0.1-170.7)
IL-8	IL8	MSD	pg/mL	IRN	475	8.5 (0.7-2541.6)
IL-10	IL10	MSD	pg/mL	IRN	479	0.2 (0.03-12.5)
IL-17	IL17	MSD	pg/mL	IRN	236	4.3 (0.2-501.9)
IL-12p70	IL12	MSD	pg/mL	Binary	365	0.1 (0.1-4.5)
IFNG	IFNg	MSD	pg/mL	IRN	478	4.3 (0.2-501.9)
BAFF	BAFF	ELISA	pg/mL	IRN	433	828.1 (145.9-3057.7)
IL-2	IL2	MSD	pg/mL	Binary	267	0.1 (0.1-39.2)
sjKREC	KREC	ddPCR	copies/100,000 cells	IRN	449	714.7 (11.1-10116.3)
sjTREC	TREC	ddPCR	copies/100,000 cells	IRN	461	86.02 (0-1551.72)
