# Supplementary material for: Genetic Architecture of Adaptive Immune System Identifies Key Immune Regulators
Source: Cell Rep. 2018 Oct 16;25(3):798–810.e6. doi: 10.1016/j.celrep.2018.09.048 (PMC6205839; doi:10.1016/j.celrep.2018.09.048)
Supplement: Table S2. Results for Genome-wide Significant Hits from Our Study in Previous GWASs, Related to Table 1 [file mmc3.xlsx]

## Sheet: Table S2
Table S2. Results for genome-wide significant hits from our study in previous GWAS. Related to Table 1.
Associations for SNPs (same SNP or SNP in LD with r2>0.5, EA aligned to our study) and traits available in previous GWAS corresponding to novel genome-wide significant effects in our study.
NA: no corresponding trait, definition and/or SNP available in previous GWAS; EA = effect allele; NEA = non-effect allele; EAF = effect allele frequency; BETA = effect size; SE = standard error; r2 = LD to variant in our study.
Our study								Previous GWAS
Chr	Pos hg19	Variant	EA/NEA	EAF	BETA (SE)	P	Trait	SNP (r2)	P	BETA (SE)	Trait	Ref
1	82196322	rs9324185	C/T	0.37	0.36 (0.06)	3.51 x 10-8	IL6	NA	NA	NA	NA
1	198665917	rs17612648	G/C	0.02	-2.04 (0.26)	6.22 x 10-15	CD4+EM	rs116517602*T (0.69)	2.3 x 10-9	-1.48 (0.25)	EM CD4+ %P	Orru et al. 2013
								same SNP	7.7 x 10-15	-1.41 (0.17)	CD4+EM CD45RA- CD27- %P	Aguirre-Gamboa et al. 2016
1	198665917	rs17612648	G/C	0.02	-1.76 (0.27)	8.94 x 10-11	CD4+CM	rs116517602*T (0.69)	5.0 x 10-9	-1.41 (0.24)	CM CD4+ %GP	Orru et al. 2013
								same SNP	2.3 x 10-24	-1.76 (0.16)	CD4+CM CD45RA- CD27- %P	Aguirre-Gamboa et al. 2016
1	198830942	rs113116201	C/T	0.02	1.72 (0.29)	7.58 x 10-9	CD4+EMRA	same SNP	2.5 x 10-11	1.25 (0.18)	CD4+Eff CD45RA+CD27- %P	Aguirre-Gamboa et al. 2016
1	198830942	rs113116201	C/T	0.02	-2.17 (0.27)	7.52 x 10-14	CD8+CM	same SNP	5.2 x 10-10	-1.57 (0.24)	EM CD8+ %P	Orru et al. 2013
								same SNP	2.8 x 10-20	-1.47 (0.15)	CD8+ EM CD45RA- CD27- %P	Aguirre-Gamboa et al. 2016
4	128924522	rs373482106	C/CA	0.23	0.49 (0.08)	4.90 x 10-10	KREC	NA	NA	NA	NA
5	38974929	rs16867919	G/A	0.21	0.43 (0.08)	4.83 x 10-8	Th2	NA	NA	NA	NA
5	115413042	rs6886944	T/C	0.67	-0.54 (0.10)	4.83 x 10-8	CD8+CM	same SNP	0.74	0.015 (0.04)	CM CD8+ %P	Orru et al. 2013
								rs27126*A (0.66)	0.035	-0.14 (0.07)	CD8+ CM CD45RA- CD27+ %P	Aguirre-Gamboa et al. 2016
7	21115110	rs917812	G/C	0.22	-0.46 (0.08)	5.86 x 10-9	Bmem	same SNP	0.11	-0.04 (0.025)	Memory B (CD27+CD38-) % Early B	Roederer et al. 2015
14	82778603	rs1457990	A/G	0.49	-0.36 (0.06)	1.91 x 10-8	Th17	NA	NA	NA	NA
19	39745146	rs10853728	G/C	0.67	-0.48 (0.08)	2.89 x 10-8	Tregprolif	NA	NA	NA	NA
