# Supplementary material for: Genetic Architecture of Adaptive Immune System Identifies Key Immune Regulators
Source: Cell Rep. 2018 Oct 16;25(3):798–810.e6. doi: 10.1016/j.celrep.2018.09.048 (PMC6205839; doi:10.1016/j.celrep.2018.09.048)
Supplement: Table S3. Conditional Analyses at the PTPRC Locus, Related to Table 1 [file mmc4.xlsx]

## Sheet: Table S3
Table S3. Conditional analyses at the PTPRC locus. Related to Table 1.
rs17612648 and rs113116201 are in LD (r2 = 0.62 in EUR, r2 = 1 in CEU). Biological evidence suggests the splicing variant rs1762648 as primary variant.
SNP	Condition on	Trait	P
rs17612648	-	CD4+CM	8.93943e-11
rs17612648	rs113116201	CD4+CM	0.0428
rs113116201	-	CD4+CM	7.35955e-08
rs113116201	rs17612648	CD4+CM	0.782
rs17612648	-	CD4+EM	6.22e-15
rs17612648	rs113116201	CD4+EM	0.172
rs113116201	-	CD4+EM	2.16e-14
rs113116201	rs17612648	CD4+EM	0.299
rs17612648	-	CD4+EMRA	7.85e-08
rs17612648	rs113116201	CD4+EMRA	0.854
rs113116201	-	CD4+EMRA	7.58433e-09
rs113116201	rs17612648	CD4+EMRA	0.536
rs17612648	-	CD8+EM	8.17835e-13
rs17612648	rs113116201	CD8+EM	0.992
rs113116201	-	CD8+EM	7.51883e-14
rs113116201	rs17612648	CD8+EM	0.569
