# Supplementary material for: Genetic Architecture of Adaptive Immune System Identifies Key Immune Regulators
Source: Cell Rep. 2018 Oct 16;25(3):798–810.e6. doi: 10.1016/j.celrep.2018.09.048 (PMC6205839; doi:10.1016/j.celrep.2018.09.048)
Supplement: Table S4. Autosomal, Independent (r2 < 0.1) Variants Reaching Suggestive (p < 10−4) Association per Trait (n = 12,272), Corresponding to n = 10,984 Independent Signals (r2 < 0.1) Associated with a Minimum of One Trait, Related to Table 3 [file mmc5.xlsx]

## Sheet: Table S4
Table S4. Autosomal, independent (r2 < 0.1) variants reaching suggestive (P < 10-4) association per trait (N=12,272), corresponding to N=10,984 independent (r2 < 0.1) signals associated with min. one trait. Related to Table 2.
NEA = non-effect allele, EA = effect allele, BETA = effect size and SE = standard error, MAF = minor allele frequency, EAF = effect allele frequency, MAC = minor allele count, HWE = P for Hardy-Weinberg Equilibrium, N = number of individuals with genotype and immunophenotype, IMPUTED = yes (1) or no (0), INFO = imputation INFO score.
Independent signals in column A are based on LD-clumping, annotation in columns R-T is based on GEMINI, overlap with eQTLs in columns U-V is based on ExSNP.
Signal	Chr	Start	End	NEA	EA	Trait	BETA	SE	P	MAF	EAF	MAC	HWE	N	IMPUTED	INFO	rsIDs	Gene	Impact	eQTL	eQTL_Nearest_Gene	Comment
1	1	876067	876067	C	T	pDCs	-0.643869	0.149093	2.21e-05	0.06178	0.06178	55.1078	1	446	1	0.818935	rs145881258	SAMD11	intron_variant
2	1	1677614	1677614	GT	G	CD4+EMRA	-0.427722	0.0987204	2.21e-05	0.439007	0.560993	223.894	1	255	1	0.74139	rs569419804	SLC35E2	upstream_gene_variant
3	1	1855662	1855662	G	A	iNKT	0.473088	0.101894	7.78e-06	0.371733	0.628267	194.788	0.353129	262	1	0.725849	rs187915209	KIAA1751	intron_variant
4	1	2055658	2055658	C	G	NKT	-0.336328	0.0837359	7.38688e-05	0.19234	0.80766	174.26	0.284808	453	1	0.892373	rs72468221	PRKCZ	intron_variant
5	1	2362154	2362154	G	A	IL6	0.642095	0.16457	9.6e-05	0.0419981	0.0419981	39.8142	0.538846	474	1	0.841624	rs36005771		intergenic_variant
6	1	2368706	2368706	T	C	IL6	0.291995	0.0733415	7.66e-05	0.255833	0.255833	242.53	0.334354	474	1	0.902154	rs2494439		intergenic_variant
7	1	2506861	2506861	C	T	Tcells	0.889704	0.222164	9.35e-05	0.0310001	0.0310001	21.2661	1	343	1	0.925152	rs79105695		intergenic_variant
8	1	2817541	2817541	TG	T	Th1	-1.09998	0.218491	6.1e-07	0.0205754	0.0205754	19.094	0.171752	464	1	0.974561	rs35641012		intergenic_variant
8	1	2839788	2839788	G	C	CD4+naive	0.691143	0.165593	3.3e-05	0.0525442	0.0525442	38.042	0.601797	362	1	0.90933	rs115331661		intergenic_variant
9	1	2868892	2868892	C	T	CD4+prolif	1.01593	0.260013	9.61e-05	0.0259241	0.0259241	15.71	1	303	1	0.90602	rs78580636		intergenic_variant
10	1	3141417	3141417	T	G	CD4+GMCSF+	0.880711	0.214164	6.98e-05	0.0956074	0.0956074	23.137	0.597484	121	1	0.969376	rs72630997	PRDM16	intron_variant
11	1	3278434	3278434	A	G	Bcells	-1.59027	0.315817	1.28e-06	0.0118305	0.0118305	11.097	1	469	1	0.875583	rs553120973	PRDM16	intron_variant
12	1	3326653	3326653	T	C	Bcells	-1.3197	0.291874	6.88e-06	0.0125554	0.0125554	11.777	1	469	1	0.957249	rs559724841	PRDM16	intron_variant
12	1	3342968	3342968	G	A	IL4	0.919221	0.231992	7.72e-05	0.145359	0.145359	115.706	0.304332	398	1	0.872036	rs75861985	PRDM16	intron_variant
13	1	3421244	3421244	G	A	DCs	0.668128	0.151038	9.28e-06	0.0656346	0.0656346	59.5962	1	454	1	0.753639	rs12132523	MEGF6	intron_variant
14	1	3440943	3440943	A	C	BIgE+	0.599642	0.145486	5.79e-05	0.212549	0.212549	53.5623	0.785596	126	1	0.934329	rs12049449	MEGF6	intron_variant
15	1	3495280	3495280	CCAA	C	IL4	1.2819	0.355381	1.51e-05	0.193369	0.806631	153.922	0.871691	398	1	0.736419	rs61161473,rs747090552,rs796893824	MEGF6	intron_variant
16	1	3593006	3593006	G	T	Tregprolif	-0.323427	0.0810248	8.27e-05	0.382266	0.382266	224.772	0.709321	294	1	0.986176	rs12028205	TP73	intron_variant
16	1	3835090	3835090	TC	T	Lymphocyte	0.342221	0.0841436	6.32e-05	0.455369	0.455369	331.509	0.596157	364	1	0.706367	rs369167364	LOC100133612	downstream_gene_variant
17	1	3835967	3835967	G	A	Tregprolif	0.511714	0.107812	3.18e-06	0.170068	0.170068	100	0.408189	294	0	1	rs80294302	LOC100133612	downstream_gene_variant
18	1	4020445	4020445	G	A	iNKT	-1.09543	0.264386	3.9e-05	0.0354696	0.0354696	18.5861	1	262	1	0.784836	rs66490264		intergenic_variant
19	1	4124336	4124336	GCTCA	G	CD8+IL2+	-0.719562	0.165866	1.31e-05	0.0433839	0.0433839	40.347	1	465	1	0.928854	rs112128329,rs56993933		intergenic_variant
19	1	4124527	4124527	C	A	CD4+IL2+	-0.674605	0.158092	2.19e-05	0.0490783	0.0490783	45.8391	0.614593	467	1	0.912589	rs111161817		intergenic_variant
20	1	4138519	4138519	T	C	BAFF	-0.958234	0.220393	3.18e-05	0.0382858	0.0382858	33.1555	1	433	1	0.608147	rs373408630		intergenic_variant
21	1	4139060	4139060	G	A	Th2	0.292941	0.0671808	1.61e-05	0.440483	0.440483	418.459	0.401407	475	1	0.932688	rs12240075		intergenic_variant
22	1	4187642	4187642	C	T	CD4+IL2+	-0.393085	0.0968247	5.78e-05	0.118582	0.118582	110.756	0.119214	467	1	0.977274	rs12087859		intergenic_variant
23	1	4263530	4263530	C	A	Lymphocyte	-1.37724	0.319637	4.31e-05	0.0147761	0.0147761	10.757	1	364	1	0.846035	rs186192628		intergenic_variant
24	1	4574117	4574117	C	T	CD4+EMRA	0.382673	0.0918903	4.2e-05	0.323529	0.676471	165	0.887193	255	0	1	rs1710422		intergenic_variant
25	1	5013380	5013380	A	AT	CD4+	0.308184	0.0775655	8.26e-05	0.396287	0.396287	288.497	0.442384	364	1	0.913119	rs36103890,rs397762348,rs398102404		intergenic_variant
26	1	5134808	5134808	G	GTTC	CD4+IL2+	-0.551573	0.127087	2e-05	0.0948348	0.0948348	88.5757	0.408661	467	1	0.764995	rs5772192,rs397703503,rs35434262		intergenic_variant
27	1	5346582	5346582	C	T	CD4+EM	0.417337	0.100703	3.91e-05	0.151939	0.151939	110.004	0.0618392	362	1	0.90867	rs6668126		intergenic_variant
28	1	5374024	5374024	T	C	Btrans	1.49266	0.343928	3.4e-05	0.0332076	0.0332076	8.16907	1	123	1	0.93981	rs61763315		intergenic_variant
29	1	5621885	5621885	G	C	IL17	1.00525	0.23763	6.75e-05	0.0418076	0.0418076	19.7332	0.315347	236	1	0.787889	rs11260645	MIR4417	upstream_gene_variant
30	1	5732382	5732382	T	C	iNKT	0.407818	0.100592	6.28e-05	0.214762	0.785238	112.535	0.459005	262	1	0.961535	rs707592		intergenic_variant
31	1	5858429	5858429	C	T	Bmem	0.866619	0.217992	8.06e-05	0.0202991	0.0202991	19	0.170049	468	0	1	rs75883988		regulatory_region_variant
32	1	5912321	5912321	T	G	Tregprolif	0.343083	0.0856556	7.83e-05	0.403264	0.596736	237.119	0.224223	294	1	0.961434	rs1287618		intergenic_variant
33	1	6063655	6063655	G	A	Th2	-0.259612	0.0654717	8.9e-05	0.46757	0.53243	444.192	0.92641	475	1	0.924587	rs531099	KCNAB2	intron_variant	NPHP4
34	1	6211587	6211587	G	C	BAFF	0.286796	0.0713675	6.97e-05	0.432655	0.432655	374.679	0.169995	433	1	0.94227	rs12031763	CHD5	intron_variant
34	1	6328129	6328129	G	T	KREC	-1.24508	0.298831	3.94e-05	0.0120067	0.0120067	10.782	1	449	1	0.851123	rs183807070	ACOT7	intron_variant
35	1	6339145	6339145	G	A	Bswitch	1.05315	0.245315	2.12e-05	0.0149573	0.0149573	14	0.0939388	468	0	1	rs77556705	ACOT7	intron_variant
36	1	6436787	6436787	CA	C	TREC	-0.422553	0.0966624	1.52e-05	0.149863	0.149863	138.174	0.853631	461	1	0.783643	rs546921903	ACOT7	intron_variant
37	1	6523073	6523073	A	C	Th1	-1.19275	0.282711	6.21e-05	0.0204475	0.0204475	18.9753	1	464	1	0.635645	rs547852364	TNFRSF25	intron_variant
38	1	6719715	6719715	G	A	NK	-1.34954	0.315216	3.09e-05	0.0110826	0.0110826	10.063	1	454	1	0.905175	rs146598539	DNAJC11	intron_variant
39	1	6726450	6726450	T	TC	CD4+naive	-0.37564	0.0812047	5.04e-06	0.351319	0.351319	254.355	0.643876	362	1	0.881638	rs56869714	DNAJC11	intron_variant
39	1	6726450	6726450	T	TC	CD4+EM	0.346974	0.0807757	2.18e-05	0.351319	0.351319	254.355	0.643876	362	1	0.898628	rs56869714	DNAJC11	intron_variant
40	1	7124458	7124458	T	C	Tc1	-0.818181	0.205025	7.6e-05	0.0260216	0.0260216	24.044	1	462	1	0.998023	rs114388517	CAMTA1	intron_variant
41	1	7199200	7199200	A	AACAC	CD4+EM	-0.541441	0.134947	8.18e-05	0.102023	0.102023	73.8647	0.556095	362	1	0.800952	rs570585499	CAMTA1	intron_variant
42	1	7248214	7248214	G	A	CD8+GMCSF+	0.651558	0.152231	6.04e-05	0.197727	0.197727	47.8499	0.7684	121	1	0.717713	rs12129590	CAMTA1	intron_variant
43	1	7412088	7412088	C	T	IL8	0.286314	0.0723642	8.9e-05	0.277782	0.277782	263.893	1	475	1	0.964325	rs4908624	CAMTA1	intron_variant
43	1	7560379	7560379	C	T	Lymphocyte	0.334438	0.0836773	8.72e-05	0.351075	0.351075	255.583	1	364	1	0.816521	rs6661482	CAMTA1	intron_variant
44	1	7565869	7565869	C	T	IL10	0.273648	0.0656534	3.54e-05	0.376912	0.376912	361.082	0.698266	479	1	0.979364	rs11120953	CAMTA1	intron_variant
45	1	7570403	7570403	T	C	IL10	0.299753	0.0734191	5.08e-05	0.280812	0.719188	269.018	0.909565	479	1	0.87955	rs1193174	CAMTA1	intron_variant
46	1	7609053	7609053	A	G	CD8+RTE	-0.440852	0.106386	4.93e-05	0.232023	0.232023	149.423	0.430898	322	1	0.726606	rs12745575	CAMTA1	intron_variant
46	1	7609053	7609053	A	G	CD8+naive	-0.436824	0.10654	6.05e-05	0.232023	0.232023	149.423	0.430898	322	1	0.736634	rs12745575	CAMTA1	intron_variant
47	1	7646882	7646882	C	A	IL6	-0.620715	0.152222	5.89e-05	0.041404	0.041404	39.251	0.520054	474	1	0.974438	rs1317725	CAMTA1	intron_variant
48	1	7710819	7710819	G	A	KREC	-0.920613	0.208793	1.29e-05	0.0256125	0.0256125	23	1	449	0	1	rs115229630	CAMTA1	intron_variant
49	1	8493545	8493545	C	T	IL6	0.840789	0.208896	6.58e-05	0.0232068	0.0232068	22	1	474	0	1	rs78993101	RERE	intron_variant
50	1	8754088	8754088	C	CA	iNKT	-0.404703	0.0920702	1.72e-05	0.392428	0.392428	205.632	0.300976	262	1	0.89787	rs144018056	RERE	intron_variant
51	1	9225442	9225442	G	C	CD8+	1.15003	0.287368	8.13e-05	0.0182021	0.0182021	11.977	1	329	1	0.988809	rs115340828		intergenic_variant
52	1	9925381	9925381	G	A	CD8+CM	0.977907	0.236706	4.95e-05	0.0457399	0.0457399	22.687	1	248	1	0.830296	rs12749151	CTNNBIP1	intron_variant
53	1	10180469	10180469	C	T	Plasmablast	1.14181	0.267788	4.02e-05	0.0559309	0.944069	13.759	1	123	1	0.964555	rs6664155	UBE4B	intron_variant
54	1	10771167	10771167	G	A	NKT	0.822063	0.186133	9.60614e-06	0.0380067	0.0380067	34.4341	1	453	1	0.856649	rs143776605	CASZ1	intron_variant
55	1	11006248	11006248	G	C	BIgE+	-1.24078	0.262458	1.34e-05	0.0611959	0.0611959	15.4214	1	126	1	0.800589	rs115264865	C1orf127	downstream_gene_variant
56	1	11161224	11161224	AT	A	CD4+CM	-1.0663	0.250205	3.17e-05	0.0283166	0.0283166	20.5012	1	362	1	0.768752	rs370840174	EXOSC10	upstream_gene_variant
57	1	11422481	11422481	T	G	CD4+EM	-1.45053	0.34435	4.7e-05	0.0130318	0.0130318	9.43502	1	362	1	0.851544	rs150561474		intergenic_variant
58	1	11485294	11485294	G	T	DCs	0.470009	0.108704	2.55e-05	0.12541	0.87459	113.872	1	454	1	0.78406	rs6669255		intergenic_variant
59	1	11630682	11630682	T	C	CD4+GMCSF+	-0.841279	0.208329	6.63e-05	0.109841	0.109841	26.5815	0.604018	121	1	0.845914	rs72636822		intergenic_variant
60	1	11655069	11655069	A	G	Th1	-0.335905	0.0850863	9.03e-05	0.16056	0.16056	149	0.167924	464	0	1	rs4364885		intergenic_variant
61	1	11724938	11724938	A	C	NKT	-0.289498	0.0664566	1.61406e-05	0.494143	0.505857	447.694	0.346639	453	1	0.980557	rs3125812	FBXO6	intron_variant
62	1	11793299	11793299	A	G	CD4+IL2+	0.295483	0.0709976	4.12e-05	0.39437	0.60563	368.342	0.698085	467	1	0.823825	rs12408896	AGTRAP	upstream_gene_variant
63	1	11937076	11937076	T	C	IL8	0.373308	0.0862506	2.12e-05	0.203746	0.203746	193.559	0.776514	475	1	0.833804	rs201678143		intergenic_variant
64	1	12094046	12094046	G	A	TREC	-0.321477	0.0756856	2.54e-05	0.202585	0.797415	186.783	0.307831	461	1	0.943005	rs1208991	MIIP	downstream_gene_variant
65	1	12717435	12717435	C	T	CD4+	0.736387	0.185509	6.29e-05	0.0411166	0.0411166	29.9329	0.418913	364	1	0.865782	rs2257151	AADACL4	intron_variant
66	1	12751429	12751429	C	T	Th17	1.09213	0.272122	6.89e-05	0.0218501	0.0218501	20.3643	1	466	1	0.627649	rs72644525		intergenic_variant
67	1	13518787	13518787	T	C	KREC	0.360415	0.0832542	2.2e-05	0.395989	0.395989	355.598	0.692918	449	1	0.612217	rs61780217	PRAMEF21	upstream_gene_variant
68	1	14366604	14366604	G	C	CD8+prolif	-0.430637	0.10733	8.95e-05	0.309124	0.690876	137.869	0.430395	223	1	0.882618	rs4662083	KAZN	intron_variant
69	1	14422888	14422888	G	A	TNFa	0.97671	0.241385	6.9572e-05	0.0208613	0.0208613	18.65	1	447	1	0.893418	rs114608964	KAZN	intron_variant
70	1	14723396	14723396	GT	G	CD4+	0.343417	0.0808948	2.98e-05	0.423332	0.576668	308.186	0.668237	364	1	0.752793	rs34422288	KAZN	intron_variant
71	1	14900911	14900911	G	A	mDCs	-1.07524	0.241794	4.05e-06	0.02	0.02	18	0.142978	450	1	0.825774	rs147367776	KAZN	intron_variant
71	1	14900911	14900911	G	A	pDCs	-1.09923	0.257801	7.12e-06	0.0201783	0.0201783	17.999	0.144188	446	1	0.773965	rs147367776	KAZN	intron_variant
71	1	14900911	14900911	G	A	CD4+EMRA	-1.0836	0.283342	9.81e-05	0.0246098	0.0246098	12.551	0.124484	255	1	0.761642	rs147367776	KAZN	intron_variant
72	1	15057674	15057674	TGAAAA	T	IL17	0.368159	0.0919534	8.75e-05	0.469681	0.469681	221.689	0.896152	236	1	0.91986	rs137925681,rs57625339	KAZN	intron_variant
73	1	15077095	15077095	T	TA	TREC	0.321892	0.0772892	4.37e-05	0.253429	0.253429	233.662	1	461	1	0.798208	rs570611288,rs397787749	KAZN	intron_variant
74	1	15221551	15221551	T	G	IL2	1.69221	0.422993	6.98e-05	0.0974924	0.0974924	52.0609	0.485476	267	1	0.672946	rs72638346	KAZN	intron_variant
75	1	15322124	15322124	A	T	CD4+	-0.52606	0.113205	6.12e-06	0.135013	0.135013	98.2895	0.364041	364	1	0.856427	rs55787452	KAZN	intron_variant
76	1	15367270	15367270	T	TA	Treg	-0.301942	0.0753397	7.66e-05	0.228368	0.228368	216.036	0.148103	473	1	0.919328	rs113848258	KAZN	intron_variant
77	1	15381694	15381694	C	T	Treg	-0.481653	0.110372	1.71e-05	0.103058	0.103058	97.4929	0.804802	473	1	0.879148	rs4661570	KAZN	intron_variant
78	1	15382141	15382141	T	C	IFNg	0.692479	0.156563	1.54e-05	0.0664632	0.0664632	63.5388	1	478	1	0.630697	rs72639855	KAZN	intron_variant
79	1	15518239	15518239	A	G	Th1	0.356839	0.0896586	8.2e-05	0.219896	0.219896	204.063	0.415359	464	1	0.709628	rs12734119	TMEM51	intron_variant
80	1	15669233	15669233	A	G	Tfh	0.343689	0.0871037	9.23e-05	0.366624	0.366624	245.638	0.409795	335	1	0.841774	rs2479083	FHAD1	intron_variant
81	1	15696977	15696977	G	A	Treg	1.15466	0.275608	3.34e-05	0.0146818	0.0146818	13.889	1	473	1	0.92315	rs80268087	FHAD1	intron_variant
82	1	15745380	15745380	T	C	IL10	-0.252612	0.0639364	8.88e-05	0.376827	0.376827	361	0.69779	479	0	1	rs7525279	EFHD2	intron_variant
82	1	15768240	15768240	G	A	CD4+EMRA	-0.900803	0.226614	8.39e-05	0.0404961	0.0404961	20.653	1	255	1	0.969963	rs75139398	CTRC	intron_variant
83	1	15916842	15916842	C	T	CD4+GMCSF+	1.27429	0.260409	2.96e-06	0.0536777	0.0536777	12.99	1	121	1	0.99833	rs112484947		intergenic_variant
84	1	16056674	16056674	G	A	pDCs	-0.764199	0.192664	7.58e-05	0.0351391	0.0351391	31.3441	1	446	1	0.846111	rs143985490	PLEKHM2	intron_variant
85	1	16079251	16079251	CA	CAA	Th17	-0.360071	0.0886948	5.83e-05	0.197583	0.197583	184.147	0.660361	466	1	0.822489	rs35767056,rs540048037	FBLIM1	upstream_gene_variant
86	1	16485090	16485090	G	T	CD4+naive	0.949113	0.197678	2.99e-06	0.0417015	0.0417015	30.1919	1	362	1	0.816808	rs72636531	EPHA2	upstream_gene_variant
87	1	16588211	16588211	T	G	Bmem	-0.262424	0.0626464	3.32e-05	0.355769	0.355769	333	0.00337648	468	0	1	rs183424675	FBXO42	intron_variant
88	1	16642664	16642664	CA	C	Bmem	0.289706	0.0663007	1.56e-05	0.321809	0.678191	301.213	0.070748	468	1	0.975644	rs148742568,rs58485035	FBXO42	intron_variant
89	1	16812402	16812402	A	G	Bcells	-0.654345	0.167118	9.35e-05	0.0414746	0.958525	38.9032	1	469	1	0.957676	rs277449	CROCCP3	intron_variant
89	1	16836643	16836643	T	C	CD4+naive	-0.395979	0.0955757	5.38e-05	0.352242	0.647758	255.023	0.908631	362	1	0.614327	rs6666137	RNU1-1	downstream_gene_variant
89	1	16839925	16839925	A	G	pDCs	0.310387	0.0779529	8.18e-05	0.350096	0.649904	312.286	0.297689	446	1	0.816132	rs2083689	RNU1-1	downstream_gene_variant
90	1	16962490	16962490	G	A	Th2	-0.88759	0.198613	1.32e-05	0.0391686	0.0391686	37.2102	0.479479	475	1	0.633544	rs551530675		intron_variant
90	1	17021502	17021502	T	C	IL4	2.51389	0.993286	8.39e-05	0.0883666	0.911633	70.3398	0.754665	398	1	0.582145	rs1755389		regulatory_region_variant
91	1	17052433	17052433	T	C	IL6	0.341199	0.0765836	1.29e-05	0.487207	0.512793	461.872	0.713367	474	1	0.627689	rs647390	TRNAG10	upstream_gene_variant
91	1	17109568	17109568	A	G	Tc1	0.925949	0.21458	2.76e-05	0.0322958	0.967704	29.8413	0.365216	462	1	0.651999	rs61770771		regulatory_region_variant
92	1	17237547	17237547	T	C	Th2	-0.943386	0.226581	8.99e-05	0.0257096	0.0257096	24.4241	0.258123	475	1	0.712368	rs113219787		intergenic_variant
93	1	17355896	17355896	G	T	Tc1	0.680403	0.163566	3.44e-05	0.0520862	0.0520862	48.1276	0.621329	462	1	0.820383	rs113734202	SDHB	intron_variant
94	1	17589495	17589495	C	T	Th17	-0.653164	0.125367	2.93e-07	0.0655354	0.0655354	61.079	0.435458	466	1	0.990246	rs2977267	PADI3	intron_variant
94	1	17838617	17838617	AT	A	IL17	-0.398105	0.0945944	3.55e-05	0.332703	0.667297	157.036	0.554536	236	1	0.921599	rs34641397,rs397744846		intergenic_variant
95	1	18354566	18354566	T	C	Lymphocyte	-0.893272	0.209866	2.61e-05	0.0315934	0.0315934	23	1	364	0	1	rs115108347		intergenic_variant
96	1	18645011	18645011	T	A	iNKT	0.388447	0.0927245	3.97e-05	0.363764	0.636236	190.612	0.226308	262	1	0.930944	rs10796446	IGSF21	intron_variant
97	1	18765400	18765400	G	A	pDCs	-0.889961	0.223157	7.36e-05	0.0258464	0.0258464	23.055	1	446	1	0.866367	rs150135003		intergenic_variant
98	1	18818701	18818701	G	A	CD8+IL2+	-0.43493	0.100368	1.78e-05	0.123656	0.123656	115	0.280772	465	0	1	rs6679160		intergenic_variant
99	1	18957713	18957713	C	T	IFNg	1.17091	0.295636	7.87e-05	0.0120314	0.0120314	11.502	1	478	1	0.985622	rs373576034	PAX7	5_prime_UTR_variant
100	1	19343233	19343233	G	A	BAFF	-0.397259	0.100748	9.21e-05	0.121027	0.121027	104.809	0.370773	433	1	0.986951	rs2313063		intergenic_variant
101	1	19386585	19386585	A	C	IFNg	0.29887	0.0760015	9.57e-05	0.236402	0.236402	226	0.529173	478	0	1	rs12123383		intergenic_variant
102	1	19588096	19588096	CA	C	IL17	0.464971	0.112762	5.17e-05	0.214961	0.214961	101.462	1	236	1	0.899307	rs537929789,rs71030141	LOC101927930	intron_variant
103	1	19637256	19637256	C	CT	CD8+	-0.542562	0.12136	1.16e-05	0.141384	0.141384	93.0307	0.0405416	329	1	0.88598	rs11455967	AKR7A2	intron_variant
103	1	19637256	19637256	C	CT	DCs	0.469133	0.108979	2.45e-05	0.130672	0.130672	118.65	0.0606284	454	1	0.843872	rs11455967	AKR7A2	intron_variant
104	1	19717380	19717380	G	A	Bswitch	-1.38869	0.317431	1.15e-05	0.0106004	0.0106004	9.92197	1	468	1	0.963872	rs56405904	CAPZB	intron_variant
105	1	19816730	19816730	G	A	NKT	0.668478	0.149024	1.13609e-05	0.0696069	0.0696069	63.0639	0.248852	453	1	0.74713	rs56114106	CAPZB	upstream_gene_variant
106	1	20286884	20286884	T	TA	Lymphocyte	0.32647	0.0811015	6.88e-05	0.280085	0.280085	203.902	0.895969	364	1	0.996248	rs11459066		intergenic_variant
107	1	20440041	20440041	A	G	CD4+prolif	0.57511	0.140724	5.53e-05	0.0742574	0.0742574	45	0.0688044	303	0	1	rs41264129	PLA2G2D	3_prime_UTR_variant
108	1	20519808	20519808	G	A	NK	0.394997	0.0795003	8.44e-07	0.209783	0.209783	190.483	0.392141	454	1	0.92474	rs1061588	UBXN10	3_prime_UTR_variant
109	1	20605292	20605292	G	A	iNKT	0.631316	0.158097	8.61e-05	0.0925774	0.0925774	48.5106	0.704589	262	1	0.855745	rs61770686		intergenic_variant
110	1	21011346	21011346	A	G	CD4+IL2+	0.497483	0.118836	3.45e-05	0.0873456	0.0873456	81.5808	1	467	1	0.916893	rs12028811	KIF17	synonymous_variant
111	1	21584278	21584278	GC	GCC	IL6	0.349986	0.0792229	1.27e-05	0.220403	0.220403	208.942	0.0807136	474	1	0.965805	rs796946185,rs555776063,rs11373995	ECE1	intron_variant
112	1	21615296	21615296	G	A	IFNg	1.17893	0.294926	9.85e-05	0.0116946	0.0116946	11.18	0.0566282	478	1	0.832237	rs138030201	ECE1	intron_variant
113	1	21758758	21758758	AGT	A	KREC	0.517816	0.131011	9.1e-05	0.0743834	0.925617	66.7963	1	449	1	0.907257	rs34773249,rs752860267,rs58502987,rs796421700		regulatory_region_variant
114	1	21894785	21894785	G	T	DCs	0.619462	0.147823	3.41e-05	0.051565	0.051565	46.821	1	454	1	0.995829	rs3738098	ALPL	intron_variant
115	1	22351290	22351290	G	A	IL6	1.09285	0.252615	9.39e-06	0.0211687	0.0211687	20.0679	1	474	1	0.739647	rs41266021		intron_variant
116	1	22744686	22744686	T	C	Treg	-0.622212	0.154581	6.57e-05	0.0433404	0.95666	41	0.595814	473	0	1	rs4515757		regulatory_region_variant	C1QC
117	1	23184206	23184206	A	C	DCs	0.367949	0.0863361	3.58e-05	0.320464	0.679536	290.981	0.914108	454	1	0.625882	rs7413155	EPHB2	intron_variant
118	1	24379979	24379979	G	A	KREC	1.31387	0.298378	1.19e-05	0.0143107	0.0143107	12.851	1	449	1	0.83848	rs373112735	MYOM3	downstream_gene_variant
119	1	24984699	24984699	AT	A	CD8+GMCSF+	0.776426	0.183091	7.48e-05	0.140152	0.140152	33.9168	0.46252	121	1	0.635781	rs573100578	SRRM1	intron_variant
120	1	25338988	25338988	C	T	KREC	0.975586	0.236995	5.41e-05	0.023901	0.023901	21.4631	1	449	1	0.82326	rs146886141		intergenic_variant
121	1	25415583	25415583	A	T	Th17	-0.388707	0.0895295	1.75e-05	0.157997	0.157997	147.253	1	466	1	0.941198	rs311474		intergenic_variant
122	1	25724501	25724501	A	G	iNKT	0.539464	0.12567	3.24e-05	0.156292	0.156292	81.897	0.345745	262	1	0.739894	rs376477778	RHCE	intron_variant
122	1	25902580	25902580	G	A	CD4+GMCSF+	-0.674999	0.154627	4.31e-05	0.255432	0.744568	61.8145	0.0474392	121	1	0.853235	rs6685535		intergenic_variant
123	1	25908241	25908241	C	T	NK	0.320543	0.0766643	3.45e-05	0.230176	0.230176	209	0.894642	454	0	1	rs10902661		intergenic_variant
124	1	26025816	26025816	G	A	CD4+prolif	0.949718	0.223126	4.82e-05	0.0390352	0.0390352	23.6553	1	303	1	0.821086	rs58886414	MAN1C1	intron_variant
125	1	26474439	26474439	A	C	Tregprolif	0.414356	0.100911	5.14e-05	0.20068	0.20068	118	0.588367	294	0	1	rs4281320		intergenic_variant	ZNF593
126	1	26649576	26649576	C	CT	IL17	-0.450006	0.109703	5.93e-05	0.305418	0.694582	144.157	0.167221	236	1	0.827981	rs35042014,rs538966277,rs397804386	AIM1L	intron_variant
127	1	26909147	26909147	C	G	Bswitch	0.564913	0.126848	1.05e-05	0.0653173	0.0653173	61.137	0.704721	468	1	0.982737	rs6659355		regulatory_region_variant
128	1	27007593	27007593	CA	C	CD8+EMRA	-1.83293	0.362051	2.41e-06	0.0201352	0.0201352	9.98706	1	248	1	0.771252	rs368840767		intergenic_variant
129	1	27163752	27163752	T	A	CD4+IL21+	0.503084	0.109696	1.07e-05	0.402883	0.402883	135.369	0.263007	168	1	0.800985	rs113802958	ZDHHC18	intron_variant
130	1	27371370	27371370	C	T	CD8+CM	-1.37674	0.347595	9.61e-05	0.016129	0.016129	7.99998	1	248	0	1	rs76011508		upstream_gene_variant
131	1	27681494	27681494	A	G	TREC	-0.732399	0.173999	3.25e-05	0.0355326	0.0355326	32.7611	1	461	1	0.873745	rs111531326	SYTL1	downstream_gene_variant
132	1	27923846	27923846	TTGTGTG	TTGTG	TREC	-0.803787	0.203115	8.31e-05	0.0308167	0.0308167	28.413	1	461	1	0.775644	rs58592828,rs552602762,rs72197948,rs796354409	AHDC1	intron_variant
133	1	28338731	28338731	C	T	IL12	2.70344	0.99877	9.78e-05	0.0219384	0.0219384	16.015	1	365	1	0.65961	rs75321555	EYA3	intron_variant
134	1	29055373	29055373	CA	C	Th17	0.327982	0.0806311	5.72e-05	0.195221	0.195221	181.946	0.65595	466	1	0.958573	rs200645724		intergenic_variant
135	1	29271605	29271605	G	A	mDCs	-0.376441	0.0929626	6.75e-05	0.255537	0.255537	229.983	1	450	1	0.637749	rs370882793	EPB41	intron_variant
136	1	29289616	29289616	G	A	CD4+GMCSF+	1.56206	0.380834	7.22e-05	0.0247934	0.0247934	6	1	121	0	1	rs2985319	EPB41	intron_variant	RAB42
137	1	29631909	29631909	A	G	IL4	-0.990981	0.275097	6.1e-05	0.262317	0.262317	208.804	1	398	1	0.767135	rs2235937	PTPRU	missense_variant
138	1	30029261	30029261	T	C	CD8+EM	-0.409433	0.0988456	4.68e-05	0.387011	0.612989	191.957	0.502678	248	1	0.844523	rs28567981		intergenic_variant
139	1	30272394	30272394	A	T	CD4+RTE	-0.498566	0.116422	2.41e-05	0.10462	0.10462	75.7449	0.782103	362	1	0.970658	rs35621721		intergenic_variant
140	1	30578922	30578922	C	T	Lymphocyte	0.297726	0.0754196	9.5e-05	0.486236	0.486236	353.98	0.833644	364	1	0.908378	rs10915029		regulatory_region_variant
141	1	30657057	30657057	T	C	Bswitch	0.382794	0.0862157	1.15e-05	0.165433	0.834567	154.845	0.867385	468	1	0.964352	rs4949551		regulatory_region_variant
142	1	30881410	30881410	CT	C	IL17	0.988716	0.244935	7.73e-05	0.0488945	0.0488945	23.0782	1	236	1	0.733325	rs561063526		intergenic_variant
143	1	31014874	31014874	G	A	BAFF	-0.42053	0.105346	7.51e-05	0.132331	0.132331	114.599	1	433	1	0.852793	rs1484839		intergenic_variant
144	1	32316511	32316511	T	C	CD8+	0.894016	0.21659	4.04e-05	0.036117	0.036117	23.765	1	329	1	0.906458	rs116826633		intergenic_variant
145	1	32488374	32488374	C	T	CD8+GMCSF+	1.09125	0.252241	3.01e-05	0.0500083	0.0500083	12.102	1	121	1	0.967212	rs112873656	KHDRBS1	intron_variant
146	1	32812649	32812649	G	A	Bmem	1.29298	0.304329	2.98e-05	0.0114722	0.0114722	10.738	1	468	1	0.976765	rs143404050		intergenic_variant
147	1	32904382	32904382	C	G	Bcells	1.12437	0.267225	3.01e-05	0.0181952	0.0181952	17.0671	1	469	1	0.806208	rs140649669		intergenic_variant
148	1	34194249	34194249	C	T	IL8	0.707724	0.160927	1.33e-05	0.03996	0.03996	37.962	0.518505	475	1	0.999319	rs78833690	CSMD2	intron_variant
149	1	34653856	34653856	C	T	TREC	-0.742422	0.186637	9.1e-05	0.0291009	0.0291009	26.831	0.304678	461	1	0.893028	rs41332551	C1orf94	intron_variant
150	1	34907193	34907193	G	GC	CD4+naive	0.379897	0.0948153	7.44e-05	0.179021	0.179021	129.611	0.365924	362	1	0.937922	rs34393420		intergenic_variant
151	1	35268019	35268019	G	C	DCs	-0.535175	0.134745	7.68e-05	0.0886906	0.0886906	80.5311	0.559829	454	1	0.736031	rs146026255		intergenic_variant
152	1	36069628	36069628	TA	T	CD8+GMCSF+	1.0897	0.1851	4.34e-06	0.107602	0.107602	26.0397	1	121	1	0.682546	rs572892149	PSMB2	intron_variant
153	1	36652111	36652111	CA	C	Btrans	0.885088	0.216785	5.71e-05	0.10739	0.10739	26.4179	0.622745	123	1	0.747073	rs59101824,rs796933365		intergenic_variant
154	1	36971733	36971733	G	A	CD8+prolif	-0.857427	0.210204	8.69e-05	0.0629128	0.0629128	28.0591	1	223	1	0.854335	rs143895130		intergenic_variant
155	1	37001129	37001129	A	T	Lymphocyte	0.548901	0.126498	1.69e-05	0.0974275	0.0974275	70.9272	0.555962	364	1	0.964414	rs4351607		intergenic_variant
156	1	37211679	37211679	T	C	IL8	-0.504719	0.122315	4.32e-05	0.0778389	0.0778389	73.947	0.508871	475	1	0.913815	rs11579600		intergenic_variant
157	1	37214831	37214831	T	A	CD4+CM	-0.656818	0.16319	9.06e-05	0.0741492	0.0741492	53.684	0.705382	362	1	0.69034	rs80342175		intergenic_variant
158	1	37405604	37405604	C	T	Tfh	-1.5887	0.32413	2e-06	0.0154434	0.0154434	10.3471	1	335	1	0.884909	rs137998766	GRIK3	intron_variant
159	1	37629578	37629578	A	G	NKT	0.303373	0.0742644	5.12576e-05	0.244994	0.244994	221.965	0.701772	453	1	0.994198	rs7537895	MIR4255	downstream_gene_variant
160	1	37874548	37874548	ATTGT	A	Th1	0.340412	0.0841789	6.24e-05	0.19438	0.19438	180.385	0.88142	464	1	0.923897	rs72087878,rs147119344,rs370100448		intergenic_variant
161	1	38098177	38098177	CA	C	iNKT	-0.673353	0.164264	5.68e-05	0.0749447	0.925055	39.271	1	262	1	0.94126	rs5773597,rs869255142	RSPO1	intron_variant
162	1	38279985	38279985	G	A	NKT	-0.596076	0.150062	8.89266e-05	0.0511447	0.0511447	46.3371	0.616746	453	1	0.956974	rs76625135	MTF1	3_prime_UTR_variant	INPP5B
163	1	39044451	39044451	G	A	KREC	0.281768	0.0711029	8.56e-05	0.373897	0.626103	335.76	0.544608	449	1	0.9288	rs10789447		regulatory_region_variant
164	1	39077914	39077914	G	A	CD4+GMCSF+	1.24651	0.261385	4.99e-06	0.0537438	0.0537438	13.006	1	121	1	0.999842	rs56042036		regulatory_region_variant
165	1	39166914	39166914	C	T	DCs	-1.12554	0.284343	9.09e-05	0.0190585	0.0190585	17.3051	1	454	1	0.661574	rs16825396		intergenic_variant
165	1	39236298	39236298	C	T	CD4+RTE	-0.341276	0.0836832	5.82e-05	0.261679	0.261679	189.456	0.584887	362	1	0.922374	rs9787189		intergenic_variant
166	1	39244575	39244575	CT	C	TNFa	0.279456	0.0675095	4.16589e-05	0.477506	0.477506	426.89	0.849591	447	1	0.903857	rs11335953		intergenic_variant
167	1	39771830	39771830	CT	C	CD4+	0.879137	0.197008	1.32e-05	0.0553979	0.0553979	40.3297	0.612234	364	1	0.636259	rs544782936	MACF1	intron_variant
168	1	39948888	39948888	G	A	CD8+EM	1.38562	0.343599	6.68e-05	0.0175302	0.0175302	8.69498	1	248	1	0.933168	rs187062006	MACF1	intron_variant
169	1	39969828	39969828	G	A	Treg	-0.629344	0.135698	4.64e-06	0.0568552	0.943145	53.785	0.650628	473	1	0.978191	rs1775650	BMP8A	intron_variant
169	1	39969828	39969828	G	A	CD4+	0.653111	0.161611	6.71e-05	0.051081	0.948919	37.187	1	364	1	0.98446	rs1775650	BMP8A	intron_variant
170	1	39993432	39993432	T	C	CD4+CM	-0.317977	0.0732023	1.83e-05	0.474485	0.474485	343.527	0.916146	362	1	0.96869	rs1180343	BMP8A	3_prime_UTR_variant	MACF1
171	1	40005403	40005403	G	C	Treg	-1.47809	0.343208	8.08e-05	0.0117707	0.0117707	11.1351	1	473	1	0.699261	rs150682653	PPIEL	intron_variant
171	1	40053054	40053054	A	G	CD4+EMRA	0.598301	0.135045	1.86e-05	0.129983	0.129983	66.2913	1	255	1	0.859666	rs12405206		intergenic_variant
172	1	40057567	40057567	G	T	Tregprolif	0.670063	0.164498	5.66e-05	0.0639288	0.0639288	37.5901	0.317407	294	1	0.916722	rs146658233		intergenic_variant
173	1	40104461	40104461	T	C	gdTCR	-0.565748	0.136793	4.34e-05	0.0761778	0.923822	55.4574	1	364	1	0.9556	rs784623	HEYL	intron_variant
174	1	40240298	40240298	T	G	CD8+EM	0.657577	0.159848	4.25e-05	0.101078	0.101078	50.1347	0.716492	248	1	0.77804	rs572132019	BMP8B	intron_variant
175	1	40295408	40295408	GA	G	CD4+IL21+	0.731008	0.179557	7.52e-05	0.0709643	0.0709643	23.844	0.146735	168	1	0.909243	rs111329818		intergenic_variant
176	1	40955691	40955691	G	A	gdTCR	-0.877235	0.214397	5.43e-05	0.0327707	0.0327707	23.8571	0.280268	364	1	0.830069	rs112542256	ZFP69	intron_variant
177	1	41384335	41384335	A	G	Th17	0.782543	0.192878	4.75e-05	0.0364485	0.0364485	33.97	1	466	1	0.783785	rs138856266		intergenic_variant
178	1	41769146	41769146	G	A	Plasmablast	-0.646554	0.148248	2.61e-05	0.235874	0.235874	58.025	0.211794	123	1	0.999546	rs35972058		intergenic_variant
179	1	41855066	41855066	A	C	CD4+IL21+	1.02812	0.239271	3.06e-05	0.0415089	0.0415089	13.947	1	168	1	0.996326	rs78589412		intergenic_variant
180	1	41985453	41985453	C	A	IFNg	-0.330507	0.065205	5.62e-07	0.486229	0.513771	464.835	0.313839	478	1	0.979267	rs633297	HIVEP3	intron_variant
180	1	42002436	42002436	C	A	CD4+GMCSF+	1.47344	0.355885	7.84e-05	0.0273967	0.0273967	6.63	1	121	1	0.997276	rs71652193	HIVEP3	intron_variant
181	1	42052185	42052185	G	GAGCATCTCTGTGCTTGCTTTTTCTCCT	NKT	0.907689	0.216269	3.22344e-05	0.0231799	0.0231799	21.001	1	453	1	0.999956	rs566238795,rs71577644	HIVEP3	intron_variant
181	1	42130865	42130865	A	G	CD4+IL2+	-0.272677	0.0691016	9.12e-05	0.369878	0.630122	345.466	0.425831	467	1	0.963314	rs6677711	HIVEP3	intron_variant
182	1	42904942	42904942	C	CT	IL12	0.92189	0.223569	2.77e-05	0.147423	0.147423	107.619	1	365	1	0.972395	rs10657885	ZMYND12	intron_variant
182	1	43005589	43005589	TA	T	Th2	-0.249548	0.0633335	9.38e-05	0.393022	0.393022	373.371	0.149004	475	1	0.981771	rs11286901	CCDC30	intron_variant
183	1	43270419	43270419	AT	A	pDCs	-0.306399	0.0757229	5.97e-05	0.248642	0.248642	221.789	0.250722	446	1	0.944546	rs565999840,rs34709788	CCDC23	downstream_gene_variant
183	1	43279132	43279132	C	T	CD8+GMCSF+	0.493529	0.122317	9.36e-05	0.252884	0.252884	61.1979	1	121	1	0.997256	rs323713	CCDC23	intron_variant	CCDC23	yes
184	1	43357978	43357978	A	T	mDCs	0.371278	0.0910405	5.35e-05	0.163546	0.163546	147.191	0.862886	450	1	0.926234	rs16830037		intergenic_variant
185	1	43385735	43385735	CA	C	Btrans	0.477127	0.117559	9.06e-05	0.46852	0.53148	115.256	0.715684	123	1	0.975608	rs35352668,rs796135262		intergenic_variant
186	1	43448977	43448977	T	C	TREC	1.13419	0.258219	2.09e-05	0.0144946	0.0144946	13.364	1	461	1	0.9674	rs115863082	SLC2A1-AS1	non_coding_transcript_exon_variant
187	1	43464900	43464900	TGAGAGA	T	KREC	-0.392957	0.087002	8.05e-06	0.168357	0.168357	151.185	0.864529	449	1	0.977866	rs146274080,rs56133066		intergenic_variant
188	1	43475397	43475397	GTATATATTGAATA	G	KREC	0.971081	0.234199	5.97e-05	0.0224654	0.0224654	20.1739	1	449	1	0.882235	rs71756410		intergenic_variant
189	1	43543341	43543341	G	A	NK	-1.54729	0.371891	8.6e-05	0.0100815	0.0100815	9.154	1	454	1	0.691874	rs75199866		intergenic_variant
189	1	43619737	43619737	A	G	CD4+	-0.972841	0.235882	5.55e-05	0.0236154	0.0236154	17.192	1	364	1	0.968664	rs529940386	FAM183A	intron_variant
190	1	43693016	43693016	A	G	CD4+IL2+	-0.871855	0.20487	2.5e-05	0.0256959	0.0256959	24	1	467	0	1	rs16830572	WDR65	intron_variant
191	1	43693321	43693321	G	A	IL2	7.2137	8.94948	5.62e-05	0.0125449	0.0125449	6.69898	1	267	1	0.509172	rs76865583	WDR65	intron_variant
192	1	43751090	43751090	C	G	Th1	-1.46884	0.309581	1.09e-05	0.0138254	0.0138254	12.83	1	464	1	0.80149	rs140687647	C1orf210	intron_variant
193	1	44513674	44513674	ATG	A	mDCs	0.384988	0.0936156	4.9e-05	0.177897	0.177897	160.107	0.332629	450	1	0.787588	rs10579232,rs569523012,rs796982270	KLF17	upstream_gene_variant
194	1	45001001	45001001	C	T	Th1	-1.25022	0.272956	1.21e-05	0.0165776	0.0165776	15.384	1	464	1	0.847734	rs149184412	RNF220	intron_variant
195	1	45100431	45100431	T	C	mDCs	0.660951	0.165467	8.32e-05	0.0432257	0.0432257	38.9031	1	450	1	0.966731	rs80147593	RNF220	intron_variant
196	1	45255067	45255067	CA	C	CD4+GMCSF+	0.576085	0.136396	7.69e-05	0.438332	0.438332	106.076	1	121	1	0.707971	rs764513148,rs35605473	BEST4	upstream_gene_variant
197	1	45586888	45586888	G	A	DCs	-0.404773	0.094433	2.33e-05	0.161178	0.161178	146.35	0.86161	454	1	0.853635	rs12124925	ZSWIM5	intron_variant
198	1	47018447	47018447	C	T	CD4+naive	-1.05584	0.265417	8.3e-05	0.019337	0.019337	14	1	362	0	1	rs12564756	KNCN	upstream_gene_variant
199	1	47093021	47093021	G	GT	KREC	-0.429033	0.0917827	4.25e-06	0.208092	0.208092	186.867	0.0847764	449	1	0.821249	rs556435265,rs5773917,rs397863749		intergenic_variant
200	1	47994868	47994868	C	T	CD4+IL21+	1.076	0.269217	9.37e-05	0.0327381	0.0327381	11	1	168	0	1	rs56173196		intergenic_variant
201	1	48040555	48040555	T	C	CD8+IL2+	0.475333	0.108774	1.57e-05	0.108273	0.108273	100.694	0.336485	465	1	0.938436	rs11211562		intergenic_variant
202	1	48369962	48369962	C	T	Bcells	1.14738	0.274104	4.28e-05	0.0136876	0.0136876	12.839	1	469	1	0.978475	rs78496056	TRABD2B	intron_variant
203	1	48454205	48454205	C	T	CD4+EMRA	-0.948535	0.221688	3.33e-05	0.0438378	0.0438378	22.3573	1	255	1	0.810083	rs111685145	TRABD2B	intron_variant
204	1	48807054	48807054	ATGCTGTCC	A	iNKT	-1.47525	0.367533	7.01e-05	0.0143531	0.0143531	7.52102	1	262	1	0.953474	rs543975379	SPATA6	intron_variant
205	1	49042103	49042103	A	T	CD8+prolif	0.862975	0.212313	5.9e-05	0.0616684	0.0616684	27.5041	1	223	1	0.795399	rs115166323	AGBL4	intron_variant
206	1	49069392	49069392	T	A	CD4+IL21+	1.51292	0.311613	4.67e-06	0.0234793	0.0234793	7.88904	1	168	1	0.900175	rs115540666	AGBL4	intron_variant
207	1	49106402	49106402	T	G	Th1	1.57217	0.376224	6.14e-05	0.0107662	0.0107662	9.99103	1	464	1	0.736786	rs147840570	AGBL4	intron_variant
208	1	49336456	49336456	C	T	Th17	-0.333302	0.0833762	7.57e-05	0.196267	0.196267	182.921	0.373832	466	1	0.960747	rs5017079	AGBL4	intron_variant
208	1	49392902	49392902	G	A	CD4+IL21+	0.412067	0.101789	7.63e-05	0.219884	0.219884	73.881	0.00217015	168	1	0.983639	rs12757082	AGBL4	intron_variant
209	1	49462068	49462068	G	A	Bmem	-1.10779	0.242871	1.08e-05	0.02678	0.02678	25.0661	1	468	1	0.640143	rs549081844	AGBL4	intron_variant
210	1	49517751	49517751	ATTT	A	iNKT	1.31004	0.303986	9.35e-05	0.0187996	0.9812	9.85099	1	262	1	0.847507	rs202017376,rs777453090	AGBL4	intron_variant
211	1	50266126	50266126	C	T	mDCs	0.281169	0.0696324	6.34e-05	0.393139	0.393139	353.825	0.323959	450	1	0.95913	rs12049527,rs78537946	AGBL4	intron_variant
212	1	50876158	50876158	G	A	CD4+prolif	-1.28781	0.2496	3.06e-05	0.0380727	0.0380727	23.0721	1	303	1	0.62478	rs574609055		intergenic_variant
212	1	53138340	53138340	C	T	Treg	0.55039	0.135669	5.06e-05	0.0736519	0.0736519	69.6747	1	473	1	0.785719	rs112338578		intergenic_variant	ECHDC2
213	1	53347576	53347576	CTT	C	IL2	-1.0786	0.259804	1.34e-05	0.398898	0.601102	213.012	0.798996	267	1	0.983601	rs140988580,rs753845848	ZYG11A	intron_variant
214	1	53532006	53532006	T	A	Th1	-0.693945	0.15971	1.66e-05	0.0447091	0.0447091	41.49	1	464	1	0.994942	rs79392928	PODN	intron_variant
215	1	53577284	53577284	G	A	gdTCR	0.345019	0.0766947	9.13e-06	0.33781	0.66219	245.926	1	364	1	0.983834	rs1288372	SLC1A7	intron_variant	ZYG11B
216	1	54047792	54047792	G	A	CD4+	-1.18682	0.292767	6.09e-05	0.0151099	0.0151099	11	1	364	0	1	rs74084750	GLIS1	intron_variant
217	1	54203608	54203608	C	T	CD4+EM	-0.464447	0.116405	7.91e-05	0.114641	0.114641	83.0001	0.601015	362	0	1	rs797905	GLIS1	missense_variant
218	1	54736038	54736038	G	A	Th17	1.15183	0.282028	6.2e-05	0.0137393	0.0137393	12.805	1	466	1	0.948378	rs113913202	SSBP3	intron_variant
219	1	54794310	54794310	G	C	CD4+GMCSF+	-0.736313	0.177614	6.37e-05	0.141248	0.141248	34.182	0.461653	121	1	0.978706	rs4926629	SSBP3	intron_variant
220	1	54851517	54851517	G	A	IL4	3.24947	1.07818	8.27e-05	0.0100503	0.0100503	8.00004	1	398	0	1	rs12737468	SSBP3	intron_variant
221	1	54989875	54989875	T	G	Bswitch	1.0497	0.231037	7.97e-06	0.0206432	0.0206432	19.322	1	468	1	0.930949	rs147485410		intergenic_variant
222	1	54999872	54999872	A	AC	BAFF	-0.295121	0.0744536	9.25e-05	0.414175	0.585825	358.676	0.920965	433	1	0.816818	rs56384231		intergenic_variant
223	1	55151205	55151205	A	AC	Th2	0.323602	0.0785998	4.66e-05	0.263017	0.263017	249.866	0.90555	475	1	0.823586	rs35943979,rs397862581	MROH7	intron_variant
224	1	55383756	55383756	ATC	A	NK	-1.15443	0.27081	5.9e-05	0.0170309	0.0170309	15.4641	1	454	1	0.827411	rs199985931		intergenic_variant
225	1	55489968	55489968	G	A	TREC	0.961402	0.224314	1.84e-05	0.0228755	0.0228755	21.0912	1	461	1	0.81807	rs374459115		intergenic_variant
226	1	55736206	55736206	C	A	CD8+prolif	-0.791995	0.192537	5.69e-05	0.0652287	0.0652287	29.092	0.606453	223	1	0.976255	rs34835132		intergenic_variant
227	1	56678132	56678132	G	A	CD4+IL2+	0.944268	0.218136	1.82e-05	0.0224839	0.0224839	21	1	467	0	1	rs72675600		intergenic_variant
228	1	56966350	56966350	A	G	TREC	-0.463337	0.109554	2.8e-05	0.0878525	0.0878525	81	0.560574	461	0	1	rs17114046	PPAP2B	intron_variant
229	1	57198042	57198042	T	C	Tc1	-0.266092	0.067277	9.07e-05	0.459716	0.459716	424.778	0.160315	462	1	0.857798	rs12129034	C1orf168	intron_variant
230	1	57304687	57304687	T	G	CD8+IL2+	-0.279403	0.0711983	9.89e-05	0.338703	0.661297	314.994	0.678061	465	1	0.8828	rs761963		intergenic_variant
231	1	57779221	57779221	G	A	Treg	-0.287464	0.0718102	7.48e-05	0.468514	0.468514	443.214	0.926502	473	1	0.775199	rs12402993	DAB1	intron_variant
232	1	57910243	57910243	T	C	Btrans	0.886865	0.224587	8.25e-05	0.0806463	0.0806463	19.839	0.494498	123	1	0.885464	rs35089045	DAB1	intron_variant
233	1	58357875	58357875	C	T	CD8+naive	1.01256	0.246867	5.16e-05	0.0249798	0.0249798	16.087	1	322	1	0.996377	rs76308796	DAB1	intron_variant
234	1	58879452	58879452	CAG	C	CD4+CM	1.47346	0.36206	4.86e-05	0.0104586	0.0104586	7.57203	1	362	1	0.979801	rs141614143	OMA1	downstream_gene_variant
235	1	59024946	59024946	CT	C	BIgE+	-0.548737	0.131953	6.99e-05	0.319625	0.319625	80.5455	0.41043	126	1	0.817871	rs556990958		intergenic_variant
236	1	59035534	59035534	G	A	BIgE+	-1.65047	0.376905	3.08e-05	0.0265123	0.0265123	6.6811	1	126	1	0.894171	rs145187746		intergenic_variant
237	1	59211367	59211367	A	G	Th2	-0.30307	0.0666944	6.97e-06	0.365732	0.634268	347.445	0.487552	475	1	0.996309	rs1323284		intergenic_variant
238	1	59324696	59324696	T	G	CD8+EMRA	-1.23829	0.28427	1.3e-05	0.0269961	0.0269961	13.3901	1	248	1	0.896818	rs11207316	LOC100131060	intron_variant
239	1	59356872	59356872	C	G	iNKT	-0.612892	0.146916	4.86e-05	0.111957	0.888043	58.6655	0.751422	262	1	0.828478	rs2764907	LOC100131060	intron_variant
240	1	60045873	60045873	C	T	Th17	0.987425	0.242528	6.27e-05	0.0178745	0.0178745	16.659	1	466	1	0.982895	rs116563986	FGGY	intron_variant
241	1	60184785	60184785	C	T	CD8+GMCSF+	1.27362	0.302345	4.72e-05	0.0330579	0.0330579	8.00001	1	121	0	1	rs74602076	FGGY	intron_variant
242	1	60270410	60270410	A	G	IL8	-1.2797	0.341845	9.77e-05	0.0160085	0.0160085	15.2081	1	475	1	0.601697	rs193256699		intergenic_variant
243	1	60573307	60573307	G	A	IFNg	-1.07609	0.266885	6.55e-05	0.0145481	0.0145481	13.908	1	478	1	0.997297	rs79696898		intergenic_variant
244	1	60803303	60803303	C	CA	IFNg	0.314744	0.0757261	3.76e-05	0.233037	0.233037	222.783	0.304432	478	1	0.935244	rs541067835,rs34474663		intergenic_variant
245	1	60926028	60926028	C	A	DCs	0.795307	0.187531	6.01e-05	0.0525465	0.947454	47.7122	0.619382	454	1	0.628134	rs374737870		intergenic_variant
246	1	61303341	61303341	GA	G	DCs	-0.317724	0.0719634	1.33e-05	0.266433	0.733567	241.921	0.0550704	454	1	0.949495	rs139514713,rs760790408,rs869196908,rs548146964,rs33979874		intergenic_variant
247	1	61679283	61679283	A	G	IL8	-0.277036	0.0687608	6.59e-05	0.423494	0.423494	402.319	0.10998	475	1	0.944509	rs332818	NFIA	intron_variant
248	1	61817477	61817477	G	A	Bswitch	1.08625	0.272863	7.64e-05	0.019562	0.019562	18.31	1	468	1	0.728585	rs114488801	NFIA	intron_variant
249	1	62082162	62082162	T	C	CD4+GMCSF+	0.600013	0.14827	8.57e-05	0.17989	0.17989	43.5334	0.531158	121	1	0.985422	rs6687792		regulatory_region_variant
250	1	62502824	62502824	A	T	Bmem	-0.318484	0.0642238	9.8e-07	0.40021	0.59979	374.597	0.630193	468	1	0.994255	rs12098048	INADL	intron_variant
250	1	62519876	62519876	A	G	CD8+	-0.405209	0.102583	9.36e-05	0.156069	0.156069	102.693	0.0920534	329	1	0.951145	rs12066543	INADL	intron_variant
250	1	62529094	62529094	T	A	CD8+EM	0.357791	0.0863601	4.62e-05	0.451869	0.451869	224.127	0.897847	248	1	0.999777	rs6674784	INADL	intron_variant
251	1	62824194	62824194	G	A	CD4+naive	-1.37833	0.336065	2.45e-05	0.0141672	0.0141672	10.2571	1	362	1	0.83432	rs147188723		intergenic_variant
251	1	62824194	62824194	G	A	CD4+RTE	-1.27638	0.337572	8.49e-05	0.0141672	0.0141672	10.2571	1	362	1	0.789744	rs147188723		intergenic_variant
252	1	63144920	63144920	T	C	Plasmablast	1.33073	0.32116	6.1e-05	0.0365854	0.0365854	9.00001	1	123	0	1	rs71643639	DOCK7	intron_variant
252	1	63482751	63482751	T	C	CD8+	0.325617	0.0816075	8.1e-05	0.309887	0.309887	203.906	0.516787	329	1	0.972065	rs17124332		intergenic_variant
253	1	63534390	63534390	A	T	CD4+EMRA	0.596683	0.147596	6.27e-05	0.0982564	0.0982564	50.1108	0.713092	255	1	0.908418	rs56158333		intergenic_variant
254	1	63554499	63554499	G	A	KREC	-0.420195	0.0955591	1.37e-05	0.149773	0.149773	134.496	1	449	1	0.906201	rs17124604		intergenic_variant
255	1	64596766	64596766	T	C	Th1	0.296851	0.0658872	8.4e-06	0.476542	0.523458	442.231	0.78006	464	1	0.962139	rs2762849	ROR1	intron_variant
256	1	64658597	64658597	A	G	BIgE+	-0.476401	0.115603	6.57e-05	0.452381	0.452381	114	0.719186	126	0	1	rs4266926		intergenic_variant
257	1	64921791	64921791	T	A	TNFa	0.899401	0.221239	5.09623e-05	0.025227	0.025227	22.5529	1	447	1	0.906649	rs61784544		intergenic_variant
258	1	65500740	65500740	AAAATAAAT	A	IL17	-0.697888	0.160635	3.19e-05	0.0885364	0.0885364	41.7892	1	236	1	0.886705	rs202137448		intron_variant
259	1	65607018	65607018	G	A	gdTCR	0.589092	0.148589	7.03e-05	0.0760436	0.0760436	55.3597	1	364	1	0.816821	rs78380196		intergenic_variant
259	1	65975275	65975275	C	T	Bcells	-0.25712	0.0641932	7.19e-05	0.479814	0.479814	450.066	0.781765	469	1	0.996083	rs7526141	LEPR	intron_variant	LEPROT
260	1	66036776	66036776	T	A	BIgE+	0.808279	0.160336	1.71e-06	0.176463	0.176463	44.4687	0.19408	126	1	0.967995	rs3790429	LEPR	intron_variant
261	1	66949633	66949633	G	A	Bcells	1.05332	0.258297	5.49e-05	0.0159552	0.0159552	14.966	1	469	1	0.964901	rs187289621		intergenic_variant
262	1	66988869	66988869	A	G	pDCs	0.289758	0.0727506	7.83e-05	0.286601	0.286601	255.648	1	446	1	0.991159	rs11208897		intergenic_variant
263	1	67044944	67044944	A	G	iNKT	0.982769	0.233616	3.88e-05	0.0389122	0.0389122	20.39	1	262	1	0.887806	rs114076932	SGIP1	intron_variant
264	1	67331436	67331436	G	A	CD4+GMCSF+	-0.711652	0.147803	4.24e-06	0.187679	0.187679	45.4183	0.761715	121	1	0.991065	rs4655653	WDR78	intron_variant
265	1	67943704	67943704	CA	C	Th17	0.300228	0.0742025	6.58e-05	0.414599	0.414599	386.406	0.444003	466	1	0.774303	rs552410843		intergenic_variant
266	1	67962233	67962233	C	CT	BIgE+	0.596156	0.14201	4.91e-05	0.247532	0.752468	62.3781	0.481773	126	1	0.862143	rs796454090,rs35373275,rs397795800		intergenic_variant
267	1	68115186	68115186	T	C	IL10	-0.278027	0.0685469	5.7e-05	0.354252	0.354252	339.373	0.920523	479	1	0.909265	rs173180		intergenic_variant
268	1	68156202	68156202	G	A	TNFa	-0.538591	0.134572	7.24798e-05	0.0663861	0.0663861	59.3492	1	447	1	0.932107	rs55865258	GADD45A	downstream_gene_variant
269	1	68262328	68262328	T	G	pDCs	-1.03094	0.2536	7.3e-05	0.0207008	0.979299	18.4651	1	446	1	0.823149	rs1276306	GNG12	intron_variant
270	1	68272998	68272998	A	G	Plasmablast	0.53546	0.131548	8.75e-05	0.296265	0.703735	72.8812	0.826872	123	1	0.926538	rs2265920	GNG12	intron_variant
271	1	68470018	68470018	C	T	DCs	-1.15187	0.295532	7.29e-05	0.015739	0.015739	14.291	1	454	1	0.799802	rs180946142	GNG12-AS1	intron_variant
272	1	68644066	68644066	A	C	CD4+naive	0.629948	0.149629	3.55e-05	0.0710337	0.0710337	51.4284	0.238609	362	1	0.940919	rs59393705	WLS	intron_variant
273	1	68893943	68893943	T	C	BAFF	0.755464	0.191114	7.95e-05	0.0367922	0.0367922	31.862	1	433	1	0.843272	rs77112062	RPE65	downstream_gene_variant
274	1	69207779	69207779	A	G	CD8+naive	0.380804	0.0953003	8.08e-05	0.205651	0.794349	132.439	0.732315	322	1	0.951734	rs854281		intergenic_variant
274	1	69207779	69207779	A	G	CD8+RTE	0.376016	0.0950711	9.62e-05	0.205651	0.794349	132.439	0.732315	322	1	0.944029	rs854281		intergenic_variant
275	1	69751828	69751828	G	A	NK	0.769394	0.195543	9.55e-05	0.0286344	0.0286344	26	1	454	0	1	rs80189235		intergenic_variant
276	1	70149356	70149356	A	G	Lymphocyte	0.35445	0.0810812	1.61e-05	0.25523	0.25523	185.807	0.33524	364	1	0.987594	rs7522191	LRRC7	intron_variant
277	1	70190509	70190509	G	A	Bmem	0.536922	0.125969	2.8e-05	0.080521	0.080521	75.3677	0.511827	468	1	0.823487	rs35004439	LRRC7	intron_variant
278	1	70562089	70562089	C	T	Bcells	0.639775	0.157046	5.38e-05	0.0373134	0.0373134	35	0.0213918	469	0	1	rs116401238	LRRC7	intron_variant
279	1	71041704	71041704	T	C	IL2	-7.47751	13.4797	6.91e-05	0.0751985	0.0751985	40.156	0.376751	267	1	0.998209	rs76309241		intergenic_variant
280	1	71523377	71523377	A	G	DCs	-0.982567	0.235666	3.62e-05	0.0198238	0.0198238	18	1	454	0	1	rs79827913	ZRANB2-AS1	intron_variant
281	1	71957057	71957057	TG	T	IFNg	-1.13746	0.285897	8.99e-05	0.0129195	0.0129195	12.351	1	478	1	0.960332	rs35199461	NEGR1	intron_variant
282	1	72231855	72231855	CA	C	CD8+CM	0.426551	0.10661	8.69e-05	0.278718	0.721282	138.244	1	248	1	0.803243	rs35894619,rs767367059,rs397864031	NEGR1	intron_variant
283	1	72259866	72259866	C	T	DCs	1.06048	0.25762	4.79e-05	0.0180562	0.0180562	16.395	1	454	1	0.897774	rs145697669	NEGR1	intron_variant
284	1	73631935	73631935	C	T	TREC	1.00201	0.235682	2.98e-05	0.0210521	0.0210521	19.41	1	461	1	0.810078	rs116408715		intergenic_variant
285	1	74100671	74100671	T	A	Th17	-0.390047	0.0949175	4.71e-05	0.138941	0.861059	129.493	0.172372	466	1	0.988218	rs10890064		intergenic_variant
286	1	74321226	74321226	T	A	Tc1	0.737194	0.180782	5.74e-05	0.0306861	0.0306861	28.354	0.059315	462	1	0.944367	rs147640146		intergenic_variant
287	1	74819732	74819732	A	G	IFNg	-1.27443	0.310113	4.58e-05	0.0114728	0.0114728	10.968	1	478	1	0.942397	rs201330309	FPGT-TNNI3K	missense_variant
288	1	75258689	75258689	G	A	CD8+RTE	0.82578	0.206267	7.66e-05	0.0326087	0.0326087	21	0.285997	322	0	1	rs115900308		intergenic_variant
289	1	76358081	76358081	T	C	IL17	-0.898581	0.206018	2.05e-05	0.0720817	0.0720817	34.0226	1	236	1	0.681369	rs201893146	MSH4	intron_variant
290	1	76723933	76723933	T	G	Th2	-0.438541	0.111202	9.16e-05	0.0884211	0.0884211	84	0.776668	475	0	1	rs72675955	ST6GALNAC3	intron_variant
291	1	77123308	77123308	G	C	IL17	0.57363	0.127648	1.09e-05	0.140169	0.140169	66.1598	1	236	1	0.995687	rs12139167		intergenic_variant
292	1	77300547	77300547	T	C	KREC	0.965233	0.238784	5.37e-05	0.0236839	0.0236839	21.2681	1	449	1	0.844879	rs138751156		intergenic_variant
293	1	77450361	77450361	T	C	CD4+CM	-0.418485	0.0968938	1.98e-05	0.158119	0.158119	114.478	0.225044	362	1	0.966689	rs1102445	ST6GALNAC5	intron_variant
294	1	77480681	77480681	C	T	IL17	-0.452324	0.112178	7.99e-05	0.193059	0.193059	91.1238	0.831842	236	1	0.954359	rs35800181	ST6GALNAC5	intron_variant
294	1	77533728	77533728	GAAAC	G	Th2	0.31524	0.0774939	5.54e-05	0.208189	0.208189	197.78	0.674109	475	1	0.987128	rs149282744,rs536869448	ST6GALNAC5	downstream_gene_variant
295	1	77658930	77658930	ATGTG	A	NKT	-0.314089	0.0665937	3.44962e-06	0.41488	0.41488	375.881	1	453	1	0.94235	rs72033219,rs66873366	PIGK	intron_variant
296	1	78790397	78790397	A	G	KREC	-0.492837	0.119912	4.75e-05	0.085882	0.085882	77.122	0.758337	449	1	0.976922	rs1328449	MGC27382	intron_variant
297	1	79110447	79110447	C	T	CD4+naive	-1.65528	0.331122	2.29e-06	0.0128549	0.0128549	9.30695	1	362	1	0.889354	rs114638088	IFI44L	3_prime_UTR_variant
297	1	79110447	79110447	C	T	CD4+RTE	-1.49402	0.320302	7.3e-06	0.0128549	0.0128549	9.30695	1	362	1	0.894938	rs114638088	IFI44L	3_prime_UTR_variant
298	1	79261383	79261383	A	G	IL2	-1.41689	0.378382	1.22e-05	0.327214	0.327214	174.732	0.889469	267	1	0.834159	rs11162556		intergenic_variant
299	1	79779503	79779503	A	G	Th17	1.09667	0.241061	1.19e-05	0.015633	0.015633	14.57	0.0945238	466	1	0.944874	rs34656139		intergenic_variant
300	1	80354960	80354960	G	A	CD8+IL2+	1.08589	0.269762	6.61e-05	0.0158731	0.0158731	14.762	1	465	1	0.915826	rs148750019		intergenic_variant
301	1	80472491	80472491	C	T	CD8+prolif	0.406854	0.10212	9.7e-05	0.278558	0.278558	124.237	0.738779	223	1	0.958563	rs55865025		intergenic_variant
302	1	80564668	80564668	A	G	Th2	0.565879	0.140387	6.9e-05	0.0603445	0.0603445	57.3273	0.673094	475	1	0.87239	rs72690109		intergenic_variant
303	1	80714658	80714658	A	G	Th1	0.290613	0.0715502	5.68e-05	0.291899	0.708101	270.882	0.822343	464	1	0.995922	rs11162961		intergenic_variant
304	1	80761832	80761832	T	A	IL12	-8.27335	19.7482	9.75e-05	0.0254521	0.0254521	18.58	1	365	1	0.939935	rs143159436		intergenic_variant
305	1	80890163	80890163	A	G	CD8+GMCSF+	0.54914	0.134049	7.67e-05	0.209598	0.209598	50.7227	0.589943	121	1	0.910278	rs72675749		intergenic_variant
306	1	80895739	80895739	T	TA	IFNg	0.755562	0.188246	7.5e-05	0.0381559	0.0381559	36.477	1	478	1	0.805075	rs200815631		intergenic_variant
307	1	80981596	80981596	C	T	Lymphocyte	-0.654904	0.151153	2.15e-05	0.0693093	0.0693093	50.4572	1	364	1	0.891323	rs12030477		intergenic_variant
308	1	81231878	81231878	T	A	IL12	-7.7044	14.2543	2.91e-05	0.0337384	0.0337384	24.629	1	365	1	0.756552	rs76222898		intergenic_variant
309	1	81886332	81886332	G	T	Tc1	0.362224	0.0863334	3.36e-05	0.186008	0.186008	171.871	0.281496	462	1	0.959579	rs12142435		intergenic_variant
310	1	82078806	82078806	A	C	CD8+IL2+	0.388012	0.0965441	6.71e-05	0.115313	0.115313	107.241	0.0117612	465	1	0.961951	rs12044523		intergenic_variant
311	1	82107911	82107911	C	T	Tc1	0.73498	0.18359	7.44e-05	0.032355	0.032355	29.896	1	462	1	0.955482	rs111785816		intergenic_variant
312	1	82124660	82124660	T	C	Tcells	0.336888	0.0809387	3.94e-05	0.33739	0.33739	231.45	0.397283	343	1	0.982891	rs651793		intergenic_variant
312	1	82126526	82126526	A	G	Bswitch	0.27515	0.0676389	5.52e-05	0.291667	0.291667	273	0.179109	468	0	1	rs571361		intergenic_variant
313	1	82196322	82196322	T	C	IL6	0.357289	0.0637388	3.51e-08	0.369101	0.369101	349.908	0.843898	474	1	0.981453	rs9324185		intergenic_variant
314	1	82308570	82308570	A	G	KREC	1.2955	0.317325	4.76e-05	0.0123396	0.0123396	11.081	1	449	1	0.887116	rs140507861	LPHN2	intron_variant
315	1	82521778	82521778	CT	C	iNKT	-0.514575	0.100951	8.54e-07	0.279478	0.720522	146.446	0.357147	262	1	0.849378	rs33981711,rs747704425,rs60003544		intergenic_variant
316	1	82620923	82620923	A	T	CD4+naive	-1.06065	0.257174	4.63e-05	0.0216355	0.0216355	15.6641	1	362	1	0.874416	rs79865367		intergenic_variant
317	1	82777141	82777141	C	T	Bmem	-0.707475	0.177364	7.68e-05	0.036422	0.036422	34.091	1	468	1	0.964599	rs146804213		intergenic_variant
318	1	83093381	83093381	T	C	pDCs	-1.05633	0.258783	4.82e-05	0.0176682	0.0176682	15.76	1	446	1	0.929382	rs17440438		intergenic_variant
319	1	83102947	83102947	T	C	TNFa	-0.905999	0.2209	4.37739e-05	0.0195861	0.0195861	17.51	0.113024	447	1	0.936052	rs138632344		intergenic_variant
320	1	83841946	83841946	A	C	IL8	0.333902	0.0810153	4.48e-05	0.199213	0.199213	189.252	0.314483	475	1	0.9195	rs4403648		intergenic_variant
321	1	84126644	84126644	C	T	Th17	0.320365	0.0719513	1.04e-05	0.284891	0.715109	265.518	0.648804	466	1	0.969329	rs4276935		intron_variant
321	1	84313764	84313764	G	A	CD4+prolif	-0.311605	0.0781335	8.36e-05	0.414522	0.414522	251.2	0.55361	303	1	0.98726	rs4907182		intron_variant
322	1	84444766	84444766	G	A	IL6	0.613188	0.154992	8.61e-05	0.0374884	0.0374884	35.539	0.103614	474	1	0.98338	rs12042443	TTLL7	intron_variant
323	1	84853505	84853505	A	G	CD4+IL2+	0.281101	0.0661786	2.59e-05	0.378765	0.378765	353.767	1	467	1	0.994406	rs556539		regulatory_region_variant
324	1	85197753	85197753	T	C	CD4+IL2+	1.16674	0.282064	4.5e-05	0.0180814	0.0180814	16.888	1	467	1	0.749599	rs11161434		intergenic_variant
325	1	85213462	85213462	C	T	IFNg	0.924393	0.229691	7.78e-05	0.019568	0.019568	18.707	1	478	1	0.930022	rs150307935		intergenic_variant
326	1	85285373	85285373	C	T	NKT	-0.531986	0.120453	1.42985e-05	0.0832454	0.0832454	75.4203	1	453	1	0.924523	rs9324141	LPAR3	intron_variant
327	1	85536176	85536176	GT	G	BIgE+	0.824297	0.19036	3.95e-05	0.0967897	0.90321	24.391	0.268551	126	1	0.927861	rs35253058,rs397980677	WDR63	intron_variant
328	1	85538594	85538594	C	T	CD4+EM	-1.10955	0.276577	6.36e-05	0.0185581	0.0185581	13.4361	1	362	1	0.961386	rs111660164	WDR63	intron_variant
329	1	85712287	85712287	C	T	Plasmablast	0.465119	0.114441	8.25e-05	0.5	0.5	123	0.470402	123	0	1	rs3942955	C1orf52	downstream_gene_variant
329	1	85942086	85942086	C	T	Th17	0.278893	0.0700772	8.05e-05	0.323322	0.676678	301.336	1	466	1	0.940455	rs483784	DDAH1	intron_variant
330	1	85960843	85960843	AT	A	DCs	0.292763	0.0704994	3.84e-05	0.359942	0.640058	326.827	0.918517	454	1	0.930449	rs35573396,rs397862874	DDAH1	intron_variant
331	1	86008398	86008398	A	G	Tregprolif	0.476584	0.120462	9.42e-05	0.120748	0.120748	70.9998	0.590724	294	0	1	rs17099679	DDAH1	intron_variant
332	1	86074635	86074635	C	A	Tc1	-0.469495	0.114375	5.18e-05	0.0843636	0.0843636	77.952	0.232638	462	1	0.95723	rs12566306		intergenic_variant
333	1	86229301	86229301	A	T	IFNg	0.455931	0.11255	5.96e-05	0.0837646	0.0837646	80.079	0.543081	478	1	0.994104	rs138939351	COL24A1	intron_variant
334	1	86569695	86569695	G	C	CD4+naive	0.321688	0.0781654	4.8e-05	0.400774	0.400774	290.16	0.324446	362	1	0.93729	rs11161734	COL24A1	intron_variant
335	1	86714253	86714253	G	A	IL6	-0.440044	0.108546	5.83e-05	0.092827	0.092827	88	0.785102	474	0	1	rs6674512		intergenic_variant
336	1	87168743	87168743	A	G	CD4+GMCSF+	0.605838	0.146704	5.98e-05	0.235374	0.764626	56.9605	0.610603	121	1	0.922529	rs263440	SH3GLB1	upstream_gene_variant
337	1	88035556	88035556	CA	C	IL17	-0.553004	0.132644	6.95e-05	0.219603	0.780397	103.653	1	236	1	0.61742	rs10718882,rs869035011,rs397980726		intergenic_variant
338	1	88169400	88169400	T	G	iNKT	1.67677	0.463959	6.19e-05	0.0131661	0.0131661	6.89904	1	262	1	0.683348	rs182877305		intergenic_variant
339	1	88185849	88185849	A	G	CD4+naive	-0.85231	0.212601	7.32e-05	0.0296449	0.0296449	21.4629	0.237	362	1	0.888363	rs148457668		intergenic_variant
340	1	88447873	88447873	G	A	NK	0.374678	0.080014	3.73e-06	0.204738	0.204738	185.902	1	454	1	0.979319	rs12566889		intergenic_variant
341	1	88617092	88617092	C	T	Th2	1.14714	0.277709	4.76e-05	0.0150305	0.0150305	14.279	1	475	1	0.842864	rs76814966		intergenic_variant
342	1	88953668	88953668	G	A	IL17	0.5941	0.138495	2.65e-05	0.120651	0.120651	56.9473	1	236	1	0.925782	rs72720897		intergenic_variant
343	1	89245371	89245371	A	G	TNFa	-1.27478	0.308784	4.31686e-05	0.0111857	0.0111857	10	1	447	0	1	rs115895323	PKN2	intron_variant
344	1	89634671	89634671	A	C	Tfh	0.747942	0.160519	8.5e-06	0.093898	0.093898	62.9117	1	335	1	0.631404	rs201651345	GBP7	intron_variant
345	1	90036210	90036210	C	T	CD8+CM	-1.64248	0.420398	6.87e-05	0.0127339	0.0127339	6.31601	1	248	1	0.85655	rs114331629	LRRC8B	intron_variant
346	1	90424602	90424602	G	T	CD8+RTE	1.11878	0.282378	9.04e-05	0.0186335	0.0186335	12	1	322	0	1	rs74574099		intergenic_variant
347	1	90522730	90522730	G	A	TNFa	0.820747	0.201788	5.56638e-05	0.0246085	0.0246085	22	0.232628	447	0	1	rs72969504		intergenic_variant
348	1	90599320	90599320	T	C	IL8	0.414588	0.103946	7.72e-05	0.120096	0.120096	114.091	0.2795	475	1	0.937106	rs6658859		intergenic_variant
349	1	90672435	90672435	A	T	CD4+EMRA	-1.43308	0.359006	8.81e-05	0.0147	0.0147	7.497	1	255	1	0.934057	rs183145337		intergenic_variant
350	1	90709394	90709394	ATTTTTTTTT	A	Lymphocyte	-0.699414	0.173651	6.09e-05	0.0616171	0.938383	44.8572	1	364	1	0.749864	rs201454169,rs749339980,rs568021362		intergenic_variant
351	1	90820234	90820234	G	T	CD8+EM	-0.502321	0.119115	3.48e-05	0.148163	0.148163	73.4888	0.445146	248	1	0.985708	rs9427994		intergenic_variant
352	1	91438090	91438090	G	C	TNFa	-1.77047	0.375456	3.82569e-05	0.0106376	0.0106376	9.51001	1	447	1	0.688602	rs549214790	ZNF644	intron_variant
353	1	91647014	91647014	T	TA	Th1	0.295791	0.0643083	5.54e-06	0.485404	0.485404	450.455	0.710465	464	1	0.97538	rs111697601,rs35301448		intergenic_variant
353	1	91647014	91647014	T	TA	Tc1	0.274307	0.0642856	2.41e-05	0.485408	0.485408	448.517	0.641898	462	1	0.974398	rs111697601,rs35301448		intergenic_variant
354	1	91845156	91845156	G	C	CD4+naive	-0.704017	0.175423	7.33e-05	0.0471754	0.0471754	34.155	1	362	1	0.993818	rs76923822	HFM1	intron_variant
355	1	91916657	91916657	CTTT	C	Lymphocyte	-0.320534	0.0764961	3.87e-05	0.458676	0.541324	333.916	0.169608	364	1	0.829145	rs201870490,rs774277103		intergenic_variant
356	1	92451352	92451352	C	T	CD8+	-0.653388	0.152607	2.66e-05	0.0713237	0.0713237	46.931	1	329	1	0.931848	rs181270899	BRDT	intron_variant
357	1	93818448	93818448	ATTTTT	A	Tfh	0.308061	0.0770765	7.89e-05	0.382324	0.617676	256.157	0.727967	335	1	0.981738	rs66850500,rs773284232,rs398049459	DR1	intron_variant
358	1	93824454	93824454	T	C	Bnaive	-1.33551	0.318772	1.71e-05	0.0127201	0.0127201	11.906	1	468	1	0.861291	rs12137143	DR1	intron_variant
359	1	94154334	94154334	TTTTG	T	DCs	-0.372855	0.0944213	9.16e-05	0.151148	0.151148	137.242	0.273249	454	1	0.981095	rs143513054,rs755347794,rs139919913,rs537193175	BCAR3	intron_variant
360	1	94568491	94568491	A	G	Bswitch	-0.282328	0.070856	7.72e-05	0.346823	0.346823	324.626	0.308766	468	1	0.930045	rs4847278	ABCA4	intron_variant
360	1	94568491	94568491	A	G	Bnaive	0.281733	0.0709841	8.3e-05	0.346823	0.346823	324.626	0.308766	468	1	0.942603	rs4847278	ABCA4	intron_variant
361	1	95171212	95171212	T	C	DCs	0.942037	0.23603	7.6e-05	0.0198238	0.0198238	18	1	454	0	1	rs41292693		regulatory_region_variant
362	1	95231285	95231285	T	TC	BAFF	-1.61051	0.368527	1.32e-05	0.0121871	0.0121871	10.554	1	433	1	0.740081	rs146998825		intergenic_variant
363	1	95413853	95413853	G	A	CD8+EMRA	-0.672047	0.149504	1.13e-05	0.0930964	0.0930964	46.1758	1	248	1	0.966533	rs137936682	LOC729970	intron_variant
363	1	95413853	95413853	G	A	CD8+EM	0.635864	0.152199	4.3e-05	0.0930964	0.0930964	46.1758	1	248	1	0.934864	rs137936682	LOC729970	intron_variant
364	1	95552397	95552397	CA	CAA	CD8+GMCSF+	-0.552807	0.131191	4.81e-05	0.231219	0.231219	55.955	0.612015	121	1	0.984929	rs796102472,rs547409991,rs55831892		regulatory_region_variant
365	1	95661696	95661696	G	A	CD4+GMCSF+	1.27323	0.303732	5.06e-05	0.0409091	0.0409091	9.9	1	121	1	0.975846	rs61771761	TMEM56	3_prime_UTR_variant
366	1	95777223	95777223	C	T	gdTCR	-1.02296	0.246358	4.05e-05	0.0164835	0.0164835	12	0.00274526	364	0	1	rs116626168		intron_variant
367	1	95896226	95896226	T	C	iNKT	-0.480879	0.108099	1.28e-05	0.173746	0.826254	91.0429	0.522706	262	1	0.987208	rs720947		intergenic_variant
368	1	95966254	95966254	C	T	CD4+IL21+	1.67928	0.375994	4.85e-05	0.0213989	0.0213989	7.19003	1	168	1	0.697612	rs77013711		intergenic_variant
369	1	96105348	96105348	G	C	Tc1	-0.935339	0.214829	2.99e-05	0.0260422	0.0260422	24.063	1	462	1	0.843314	rs145337159		intergenic_variant
370	1	96498392	96498392	CT	C	gdTCR	-0.703329	0.174575	7.36e-05	0.0476044	0.0476044	34.656	1	364	1	0.988538	rs143710569		intergenic_variant
371	1	97132566	97132566	G	A	Bmem	0.455484	0.114532	8.04e-05	0.0887767	0.0887767	83.095	1	468	1	0.98349	rs78944167		intergenic_variant
372	1	97439333	97439333	T	C	IL17	1.32307	0.320929	5.44e-05	0.0191398	0.0191398	9.03399	1	236	1	0.996416	rs114620107		intergenic_variant
373	1	97740547	97740547	T	C	IFNg	1.09776	0.266121	4.33e-05	0.0146444	0.0146444	14	1	478	0	1	rs114262821	DPYD	intron_variant
374	1	97927565	97927565	T	G	CD4+RTE	-0.352098	0.0870315	6.11e-05	0.189404	0.189404	137.128	0.166704	362	1	0.971392	rs72729930	DPYD	intron_variant
375	1	98649772	98649772	C	T	CD8+GMCSF+	-0.746434	0.167205	1.75e-05	0.119835	0.119835	29.0001	1	121	0	1	rs17117881		intergenic_variant
376	1	98733366	98733366	C	CT	Lymphocyte	1.25453	0.31413	9.59e-05	0.0201566	0.0201566	14.674	1	364	1	0.684933	rs150327742	LOC729987	intron_variant
377	1	98808760	98808760	C	T	CD8+RTE	-0.346984	0.0875456	8.99e-05	0.265528	0.734472	171	0.47856	322	0	1	rs1328307		intergenic_variant	AGL
378	1	99415713	99415713	G	A	IL8	0.268462	0.0648717	4.09e-05	0.480733	0.480733	456.696	0.519146	475	1	0.994591	rs309080	LPPR5	intron_variant
379	1	99556488	99556488	A	G	CD4+prolif	1.20725	0.280618	2.93e-05	0.0217377	0.0217377	13.173	1	303	1	0.914174	rs76286856	LOC100129620	intron_variant
380	1	99984237	99984237	TTTC	T	Th2	1.41425	0.342345	3.22e-05	0.0109526	0.0109526	10.405	1	475	1	0.7981	rs201730581		intergenic_variant
381	1	100261513	100261513	A	ATATATATATG	Btrans	0.53383	0.129736	9.05e-05	0.276319	0.723681	67.9745	0.25326	123	1	0.916236	rs571974260		intergenic_variant
382	1	100298988	100298988	G	A	Th2	0.752546	0.172424	1.54e-05	0.0337263	0.0337263	32.04	0.418006	475	1	0.998798	rs568039962		intergenic_variant
383	1	100540200	100540200	C	T	IL17	-1.58949	0.402108	8.13e-05	0.0143708	0.0143708	6.78302	1	236	1	0.924737	rs147524231	HIAT1	intron_variant
384	1	100543521	100543521	T	C	mDCs	-1.04362	0.232125	8.57e-06	0.0208878	0.0208878	18.799	1	450	1	0.965612	rs17417834	HIAT1	intron_variant
385	1	100826655	100826655	TA	T	IL8	0.883576	0.172054	3.83e-07	0.0346674	0.0346674	32.934	0.418006	475	1	0.965285	rs11339221	CDC14A	intron_variant
386	1	101307053	101307053	G	A	CD4+RTE	-0.57	0.140034	5.91e-05	0.0683473	0.0683473	49.4834	0.672769	362	1	0.961168	rs12047318		intergenic_variant
387	1	101663312	101663312	A	AGTTAT	CD8+prolif	-0.437659	0.109781	9.29e-05	0.242194	0.757806	108.019	0.713595	223	1	0.907707	rs71310158		intergenic_variant
388	1	101732641	101732641	G	A	CD8+RTE	-0.329665	0.0835086	9.57e-05	0.35559	0.64441	229	0.0688376	322	0	1	rs6693660		intergenic_variant
389	1	101762861	101762861	G	A	KREC	-0.634586	0.152125	3.6e-05	0.0512249	0.0512249	46	0.6198	449	0	1	rs9651146		intergenic_variant
390	1	102355910	102355910	GACAC	G	CD4+EMRA	-0.342513	0.0805524	2.93e-05	0.460169	0.539831	234.686	0.0433987	255	1	0.997812	rs3079207,rs5776603,rs397838934,rs397981006	OLFM3	intron_variant
391	1	102376460	102376460	G	A	CD8+EMRA	0.993984	0.235421	3.35e-05	0.036631	0.036631	18.169	1	248	1	0.995537	rs114863771	OLFM3	intron_variant
391	1	102376460	102376460	G	A	CD4+EMRA	0.963285	0.236828	6.3e-05	0.0356255	0.0356255	18.169	1	255	1	0.992036	rs114863771	OLFM3	intron_variant
392	1	102707342	102707342	G	GT	Bcells	-1.20273	0.294369	3.9e-05	0.0126844	0.0126844	11.898	1	469	1	0.960267	rs139906588		intergenic_variant
393	1	102909999	102909999	C	T	CD8+prolif	-0.848858	0.184713	6.16e-06	0.0775467	0.0775467	34.5858	0.615388	223	1	0.844269	rs12137215		intergenic_variant
393	1	103188982	103188982	A	C	Plasmablast	1.35065	0.293983	6.1e-05	0.047435	0.047435	11.669	1	123	1	0.764017	rs143676370		intergenic_variant
394	1	103341147	103341147	A	G	Tregprolif	0.394595	0.0994672	9.55e-05	0.221212	0.221212	130.073	0.608018	294	1	0.956223	rs74548201	COL11A1	downstream_gene_variant
395	1	103779977	103779977	C	A	Tregprolif	0.405653	0.0990278	5.38e-05	0.199213	0.199213	117.137	1	294	1	0.998947	rs28650465		intergenic_variant
396	1	104048086	104048086	G	GAT	CD8+GMCSF+	0.804332	0.19195	1.93e-05	0.0951074	0.0951074	23.016	1	121	1	0.845052	rs368109007,rs770573803		intergenic_variant
396	1	104580702	104580702	A	G	CD4+CM	0.446477	0.104721	2.54e-05	0.147319	0.147319	106.659	1	362	1	0.959139	rs1330403		intergenic_variant
397	1	105605484	105605484	C	T	IL6	-0.641608	0.153764	3.55e-05	0.0421941	0.0421941	40	0.576342	474	0	1	rs7340011		intergenic_variant
398	1	105717742	105717742	A	G	Bnaive	0.430244	0.109371	8.7e-05	0.104159	0.104159	97.4928	0.30478	468	1	0.864794	rs12754175		intergenic_variant
399	1	106147918	106147918	T	C	NKT	0.945894	0.232431	5.54516e-05	0.0200684	0.0200684	18.182	1	453	1	0.994884	rs12117298		intron_variant
400	1	106582889	106582889	A	G	Lymphocyte	1.48942	0.303015	1.42e-05	0.01586	0.01586	11.5461	1	364	1	0.751932	rs61814184		intergenic_variant
401	1	106970766	106970766	T	TTG	pDCs	0.57503	0.137002	3.53e-05	0.0585426	0.0585426	52.22	0.166777	446	1	0.965314	rs142255051		intergenic_variant
402	1	107432265	107432265	A	G	Plasmablast	-0.634771	0.147313	3.24e-05	0.224817	0.224817	55.305	0.793819	123	1	0.949236	rs1519881		intergenic_variant
403	1	107707793	107707793	T	G	IL12	0.87777	0.198867	4.79e-06	0.241921	0.241921	176.602	0.387062	365	1	0.840311	rs4385740	NTNG1	intron_variant
404	1	107894457	107894457	G	A	IL17	1.69072	0.406228	9.54e-05	0.0164068	0.0164068	7.74401	1	236	1	0.707302	rs549256711	NTNG1	intron_variant
405	1	107910183	107910183	G	A	Plasmablast	0.661646	0.152119	2.65e-05	0.177403	0.177403	43.6411	0.745872	123	1	0.96734	rs4542239	NTNG1	intron_variant
406	1	107984928	107984928	A	T	CD8+EM	1.44937	0.315985	1.51e-05	0.0211815	0.0211815	10.506	1	248	1	0.894596	rs78915394	NTNG1	intron_variant
407	1	108064727	108064727	A	C	CD4+IL2+	-0.415426	0.0957636	1.94e-05	0.160063	0.160063	149.499	0.118759	467	1	0.878587	rs999584		intergenic_variant
408	1	108294811	108294811	C	T	Bmem	1.16849	0.25772	4.6e-06	0.0186442	0.0186442	17.451	1	468	1	0.890805	rs116675183	VAV3	intron_variant
409	1	108397591	108397591	C	T	CD4+IL2+	0.573619	0.144652	9.08e-05	0.0550194	0.0550194	51.3881	1	467	1	0.952333	rs12128709	VAV3	intron_variant
410	1	108650736	108650736	GTT	G	IL6	0.283102	0.0685819	4.18e-05	0.497487	0.497487	471.618	0.270167	474	1	0.777346	rs3040161		intergenic_variant
411	1	109266624	109266624	A	G	Treg	0.53295	0.12007	1.3e-05	0.0798742	0.0798742	75.561	1	473	1	0.923465	rs968632	FNDC7	intron_variant
412	1	109274298	109274298	A	T	IL12	-0.817683	0.193491	1.71e-05	0.186742	0.813258	136.322	0.115472	365	1	0.99207	rs2990874	FNDC7	intron_variant
413	1	109686683	109686683	AT	A	Th2	-0.299181	0.0725554	4.6e-05	0.326014	0.326014	309.713	0.2962	475	1	0.818167	rs563611891	KIAA1324	intron_variant
414	1	110195152	110195152	G	A	CD4+	0.615161	0.150722	5.35e-05	0.0618122	0.0618122	44.9993	1	364	1	0.964484	rs12131828	GSTM4	upstream_gene_variant
415	1	110815319	110815319	G	GAGAGGAAA	DCs	0.262456	0.0654125	6.97e-05	0.444375	0.555625	403.493	0.391677	454	1	0.96159	rs112439723,rs56412588		intergenic_variant
416	1	110985171	110985171	G	A	Tfh	1.75432	0.366859	2.46e-06	0.0105358	0.0105358	7.05899	1	335	1	0.995104	rs12724230		intergenic_variant
417	1	111728441	111728441	T	G	CD8+IL2+	1.47981	0.360952	9.43e-05	0.0101935	0.0101935	9.47996	1	465	1	0.809348	rs114562610	CEPT1	downstream_gene_variant
418	1	111743235	111743235	T	A	IFNg	1.28444	0.311501	3.71e-05	0.0122856	0.0122856	11.745	1	478	1	0.891886	rs147033190	DENND2D	5_prime_UTR_variant
419	1	111942349	111942349	C	T	CD8+prolif	1.35685	0.326829	8.35e-05	0.0209462	0.0209462	9.34201	1	223	1	0.887661	rs150414532		intergenic_variant
420	1	111957525	111957525	G	C	IFNg	1.35282	0.320594	3.44e-05	0.010454	0.010454	9.99402	1	478	1	0.92308	rs61742558	OVGP1	missense_variant
421	1	112615333	112615333	GA	G	BIgE+	-1.24281	0.297564	9.63e-05	0.047552	0.047552	11.9831	1	126	1	0.836517	rs556846228		intergenic_variant
422	1	113181519	113181519	CATAGAT	C	CD8+IL2+	0.27609	0.063193	1.52e-05	0.454764	0.454764	422.931	0.190502	465	1	0.973946	rs71970107,rs71084484	CAPZA1	intron_variant
423	1	113563260	113563260	CA	C	TREC	-0.444173	0.111724	9.74e-05	0.109784	0.109784	101.221	0.63355	461	1	0.769078	rs567317903	LOC100996251	intron_variant
424	1	114468739	114468739	T	TAAAAAAA	Plasmablast	-0.508398	0.121301	5.68e-05	0.349478	0.349478	85.9716	0.230897	123	1	0.919659	rs536777703	HIPK1	upstream_gene_variant
425	1	114729348	114729348	G	T	Tc1	0.612588	0.153215	6.6e-05	0.0645165	0.0645165	59.6132	0.243374	462	1	0.759996	rs557843939		intergenic_variant
426	1	114735242	114735242	C	A	Tfh	0.327404	0.0804387	5.96e-05	0.292089	0.292089	195.7	0.143563	335	1	0.9694	rs1158366		intergenic_variant
427	1	114770494	114770494	T	C	CD4+CM	1.70925	0.394409	7.27e-06	0.0116796	0.0116796	8.45603	1	362	1	0.722964	rs150862785		intergenic_variant
428	1	114874371	114874371	G	T	iNKT	-0.486243	0.114806	3.11e-05	0.146947	0.146947	77.0002	0.463828	262	0	1	rs627205		intergenic_variant
429	1	115093152	115093152	T	C	TREC	-1.43501	0.354017	9.83e-05	0.0100835	0.0100835	9.29699	1	461	1	0.755605	rs56307427		intergenic_variant
430	1	115904774	115904774	T	A	NKT	0.350037	0.0758506	4.9055e-06	0.254708	0.254708	230.765	0.709137	453	1	0.959603	rs6537868		intergenic_variant
431	1	115927659	115927659	C	T	Plasmablast	-1.24329	0.304975	7.71e-05	0.0451992	0.0451992	11.119	1	123	1	0.899768	rs147566757		intergenic_variant
432	1	115954389	115954389	G	A	CD4+	0.854202	0.214404	7.63e-05	0.0322404	0.0322404	23.471	1	364	1	0.900228	rs151024114		regulatory_region_variant
433	1	116027718	116027718	C	T	IFNg	0.737704	0.169766	1.64e-05	0.039679	0.039679	37.9331	1	478	1	0.95143	rs34189661		intergenic_variant
434	1	116144153	116144153	GA	G	CD8+GMCSF+	-0.556796	0.124098	6.33e-05	0.45202	0.54798	109.389	1	121	1	0.68888	rs56053707,rs780622474,rs397981409		intergenic_variant
435	1	116423373	116423373	A	C	DCs	0.300114	0.0754855	8.63e-05	0.358109	0.358109	325.163	0.609916	454	1	0.824051	rs12058096		intergenic_variant
436	1	117021151	117021151	G	A	IL2	-2.14109	0.607893	2.13e-06	0.187364	0.187364	100.052	0.540417	267	1	0.993491	rs6666561		upstream_gene_variant
437	1	117343127	117343127	G	C	mDCs	-1.1476	0.269712	6.16e-05	0.0186133	0.0186133	16.752	1	450	1	0.63641	rs537738547		intergenic_variant
438	1	117796932	117796932	G	T	Bswitch	-0.338163	0.0804159	3.1e-05	0.194444	0.194444	182	1	468	0	1	rs1418451		intergenic_variant
438	1	117876437	117876437	T	G	CD4+EMRA	0.370291	0.0828127	1.2e-05	0.487594	0.512406	248.673	0.378451	255	1	0.990857	rs7532112		intergenic_variant
438	1	117883834	117883834	A	G	CD4+RTE	-0.29604	0.0720377	4.85e-05	0.429558	0.429558	311	0.453697	362	0	1	rs17037149		intergenic_variant
439	1	117891370	117891370	T	G	CD4+naive	-0.37417	0.0738182	6.34e-07	0.435985	0.435985	315.653	0.45267	362	1	0.995512	rs11805836		intergenic_variant
440	1	118489879	118489879	A	ACT	IFNg	-1.24461	0.309064	5.26e-05	0.0115879	0.0115879	11.078	1	478	1	0.933935	rs147843085	WDR3	intron_variant
441	1	119494273	119494273	T	C	CD4+IL21+	-0.422814	0.105021	8.41e-05	0.273336	0.273336	91.8409	1	168	1	0.999137	rs4659133	TBX15	intron_variant
442	1	119734550	119734550	C	A	IL2	2.4693	0.628456	6.32e-05	0.0253502	0.0253502	13.537	1	267	1	0.90018	rs10923768		intergenic_variant
443	1	120145281	120145281	C	T	Tcells	1.12772	0.273292	4.66e-05	0.0190087	0.0190087	13.04	1	343	1	0.990761	rs149755120	LINC00622	upstream_gene_variant
444	1	120258970	120258970	T	C	Th2	0.253854	0.0631567	6.73e-05	0.452013	0.547987	429.412	0.642709	475	1	0.989997	rs666930	PHGDH	intron_variant
445	1	120412885	120412885	T	G	CD8+EMRA	-0.392909	0.0981395	8.16e-05	0.258707	0.741293	128.319	0.616889	248	1	0.980163	rs10923918		intergenic_variant
446	1	120557029	120557029	CA	C	CD4+GMCSF+	0.645839	0.142918	4.88e-05	0.355966	0.355966	86.1438	1	121	1	0.658175	rs58978608,rs796477099	NOTCH2	intron_variant
447	1	121402417	121402417	A	T	IL2	-2.53081	0.994989	9.88e-05	0.19364	0.19364	103.404	1	267	1	0.499111	rs375325735		intergenic_variant
448	1	121436964	121436964	C	T	CD8+RTE	0.751747	0.173088	8.15e-05	0.0821584	0.0821584	52.91	1	322	1	0.584386	rs201913016		intergenic_variant
449	1	121439571	121439571	C	T	CD4+IL21+	1.66375	0.317952	3.95e-05	0.0263576	0.0263576	8.85615	1	168	1	0.731998	rs587672016		intergenic_variant
450	1	121474609	121474609	G	T	CD8+	1.87578	0.406576	5.15e-06	0.0118998	0.0118998	7.83007	1	329	1	0.76758	rs56040059		intergenic_variant
451	1	142566797	142566797	T	C	Bcells	0.65193	0.14982	4.33e-05	0.0819271	0.0819271	76.8476	1	469	1	0.559106	rs370156096,rs78687060		intergenic_variant
452	1	143514901	143514901	G	T	Btrans	0.782712	0.136213	5.07e-05	0.391787	0.608213	96.3796	0.84816	123	1	0.591531	rs2944917,rs80339276		intergenic_variant
453	1	143530638	143530638	G	GA	BAFF	-0.548799	0.12716	7.67e-05	0.165459	0.165459	143.287	1	433	1	0.4753	rs372062629		intergenic_variant
453	1	144010268	144010268	G	GAGT	CD8+EM	0.583345	0.12404	3.82e-05	0.277875	0.277875	137.826	0.751625	248	1	0.534254	rs10696393,rs72122868	SRGAP2B	intron_variant
454	1	144521473	144521473	A	C	CD8+	1.01733	0.247817	4.31e-05	0.0320565	0.0320565	21.0932	1	329	1	0.770185	rs373471871	LOC728875	intron_variant
455	1	144590324	144590324	A	G	CD8+CM	0.608647	0.112704	4.84e-06	0.473269	0.473269	234.741	0.609959	248	1	0.534327	rs11585697	LOC101929455	upstream_gene_variant
455	1	144849544	144849544	G	C	Btrans	-0.817362	0.173747	1.52e-05	0.161525	0.838475	39.7351	1	123	1	0.727466	rs617913	PDE4DIP	downstream_gene_variant
456	1	144998563	144998563	C	T	IL2	1.46382	0.432384	5.94e-05	0.479821	0.479821	256.224	0.625423	267	1	0.430666	rs2442641	PDE4DIP	intron_variant
456	1	145378949	145378949	C	CG	BAFF	-0.354776	0.079495	1.29e-05	0.399607	0.399607	346.06	0.227776	433	1	0.664684	rs11454302		upstream_gene_variant
457	1	145709150	145709150	A	G	CD8+	1.87695	0.40558	7.79e-06	0.0109134	0.0109134	7.18102	1	329	1	0.81559	rs149357460	CD160	intron_variant
458	1	145780303	145780303	C	T	IL12	2.13108	0.650993	7.03e-05	0.0340347	0.0340347	24.8453	1	365	1	0.607122	rs587613682	GPR89A	intron_variant
459	1	145942840	145942840	A	G	gdTCR	-0.421977	0.102497	9.48e-05	0.378191	0.378191	275.323	1	364	1	0.507934	rs376598171	PDZK1P1	upstream_gene_variant
460	1	146473994	146473994	T	C	CD4+IL21+	0.712605	0.161405	6e-05	0.162645	0.162645	54.6487	1	168	1	0.565516	rs3753435		intergenic_variant
461	1	146490216	146490216	T	C	TNFa	0.330852	0.0787144	3.8527e-05	0.368753	0.368753	329.665	0.760245	447	1	0.694664	rs4950449	LOC728989	downstream_gene_variant
462	1	146715204	146715204	A	G	mDCs	0.590736	0.1466	6.5e-05	0.05	0.95	45	0.302734	450	0	1	rs11239952	CHD1L	intron_variant
463	1	146976402	146976402	T	C	IL12	-0.717536	0.18963	8.07e-05	0.313672	0.313672	228.981	0.807117	365	1	0.968698	rs2353546	LINC00624	intron_variant
464	1	147061778	147061778	T	C	NKT	1.43033	0.296354	2.21222e-06	0.0116104	0.0116104	10.519	1	453	1	0.963088	rs150011608	BCL9	intron_variant
465	1	147075180	147075180	A	G	BAFF	-0.632731	0.137808	6.71e-06	0.0710673	0.0710673	61.5443	0.710171	433	1	0.883853	rs61838398	BCL9	intron_variant
466	1	147814972	147814972	GT	G	CD4+CM	0.528569	0.130238	7.78e-05	0.129443	0.129443	93.7167	0.816078	362	1	0.677759	rs201417348		intergenic_variant
466	1	149045975	149045975	C	T	TREC	0.718198	0.165921	6.58e-05	0.0789681	0.0789681	72.8086	1	461	1	0.45508	rs11580163		intergenic_variant
467	1	149225406	149225406	T	<CN0>	CD4+	0.697015	0.154133	3.42e-05	0.118481	0.118481	86.2542	0.447522	364	1	0.485872	None	LOC101929561	intron_variant
467	1	149248619	149248619	G	C	CD4+IL2+	-0.528219	0.128767	9.99e-05	0.133579	0.133579	124.763	1	467	1	0.512238	rs2874067		intergenic_variant
468	1	149363830	149363830	AAAG	A	CD8+IL2+	0.559362	0.133897	6.15e-05	0.107227	0.107227	99.7211	0.321026	465	1	0.563587	rs200411715		intergenic_variant
468	1	149363830	149363830	AAAG	A	CD8+GMCSF+	0.935334	0.22162	9.55e-05	0.0934899	0.0934899	22.6246	1	121	1	0.608229	rs200411715		intergenic_variant
469	1	149394987	149394987	T	C	CD8+IL2+	0.41091	0.0881049	1.14e-05	0.485605	0.514395	451.613	1	465	1	0.5027	rs587597567,rs74986507		intergenic_variant
470	1	149716242	149716242	C	T	CD8+IL2+	-0.627721	0.126387	5.57e-06	0.15172	0.15172	141.1	0.467517	465	1	0.487457	rs200573303	TRNAN8	upstream_gene_variant
470	1	149717806	149717806	T	G	iNKT	0.512929	0.112316	4.63e-05	0.423181	0.576819	221.747	0.799353	262	1	0.528191	rs1912361		intergenic_variant
471	1	149825245	149825245	C	A	CD8+GMCSF+	-0.500636	0.121325	9.54e-05	0.477465	0.522535	115.547	0.7149	121	1	0.77125	rs587761942	HIST2H3A	downstream_gene_variant
472	1	150185892	150185892	A	G	CD8+naive	-1.41173	0.365505	8.69e-05	0.0126273	0.0126273	8.13198	1	322	1	0.900348	rs6670541	ANP32E	downstream_gene_variant
473	1	150291059	150291059	C	A	iNKT	1.23806	0.304422	6.26e-05	0.0192977	0.0192977	10.112	1	262	1	0.996912	rs185981316	PRPF3	upstream_gene_variant
474	1	150520884	150520884	T	A	CD4+naive	0.412916	0.0860953	2.7e-06	0.2411	0.2411	174.556	0.562807	362	1	0.900394	rs143976390	ADAMTSL4	upstream_gene_variant	CTSS
475	1	150919840	150919840	AC	A	IL10	1.2045	0.296181	6.5e-05	0.0121858	0.0121858	11.674	1	479	1	0.938628	rs140518796	SETDB1	intron_variant
476	1	151137144	151137144	A	G	Th2	-0.299306	0.0696518	2.09e-05	0.325129	0.674871	308.873	1	475	1	0.934609	rs6587557	LYSMD1	intron_variant
477	1	151333607	151333607	G	A	CD8+CM	1.75448	0.399138	6.66e-05	0.0126996	0.0126996	6.299	1	248	1	0.870235	rs139889693	SELENBP1	downstream_gene_variant
478	1	151489018	151489018	CT	C	Bmem	-0.496194	0.122194	6.66e-05	0.128318	0.871682	120.106	0.403274	468	1	0.637271	rs11335459	CGN	intron_variant
479	1	151584246	151584246	AG	A	IFNg	-1.35803	0.332909	8.69e-05	0.0111025	0.0111025	10.614	1	478	1	0.785815	rs5777778,rs397862188	SNX27	upstream_gene_variant
480	1	151928074	151928074	C	A	Bcells	-1.29963	0.32097	7.97e-05	0.0133721	0.0133721	12.543	1	469	1	0.75363	rs542906051		intergenic_variant
480	1	151928074	151928074	C	A	Bswitch	1.41018	0.318201	9.88e-05	0.0134007	0.0134007	12.5431	1	468	1	0.728946	rs542906051		intergenic_variant
481	1	152269015	152269015	A	G	NKT	0.345686	0.0844488	4.91683e-05	0.18585	0.81415	168.38	0.434381	453	1	0.917402	rs9435973		intergenic_variant
482	1	152505055	152505055	T	C	CD8+IL2+	1.01149	0.244784	7.05e-05	0.0211796	0.0211796	19.697	1	465	1	0.826202	rs193191723		intergenic_variant
483	1	152729815	152729815	C	A	mDCs	-1.13132	0.291096	9.83e-05	0.0137967	0.0137967	12.417	1	450	1	0.955544	rs80337964	KPRP	upstream_gene_variant
484	1	152780139	152780139	C	T	IL2	1.36568	0.343796	7.84e-05	0.101549	0.101549	54.2272	1	267	1	0.961553	rs7411365	LCE1C	upstream_gene_variant
485	1	152830033	152830033	A	G	IL8	0.803581	0.19888	7.97e-05	0.0255695	0.0255695	24.291	1	475	1	0.949902	rs75742937		intergenic_variant
486	1	153313071	153313071	A	C	CD4+	-1.14098	0.276707	5.03e-05	0.020419	0.020419	14.865	1	364	1	0.789203	rs141738509	PGLYRP4	intron_variant
487	1	153608885	153608885	C	CA	CD4+CM	-0.37215	0.0845045	1.62e-05	0.377763	0.377763	273.5	0.577624	362	1	0.738218	rs534349767,rs35357072,rs397863998	CHTOP	intron_variant
488	1	153745380	153745380	G	A	IL17	-1.10807	0.263034	3.53e-05	0.029661	0.029661	14	1	236	0	1	rs41313882	INTS3	intron_variant
489	1	153807608	153807608	A	G	CD4+CM	0.325833	0.0821279	8.61e-05	0.258819	0.258819	187.385	0.680451	362	1	0.989991	rs12727275	GATAD2B	intron_variant
490	1	153809853	153809853	C	CA	Lymphocyte	-0.39041	0.0950145	5.05e-05	0.189412	0.810588	137.892	0.729765	364	1	0.912458	rs113888342,rs72377322,rs34076056	GATAD2B	intron_variant
491	1	154564887	154564887	T	TA	IL6	1.08048	0.259934	4.69e-05	0.0145833	0.0145833	13.825	1	474	1	0.97911	rs202035554	ADAR	intron_variant
492	1	154692883	154692883	C	A	IL2	1.0094	0.274109	8.85e-05	0.465667	0.465667	248.666	0.267464	267	1	0.830782	rs7554577	KCNN3	intron_variant
493	1	154783773	154783773	C	T	BIgE+	-0.557492	0.135663	6.76e-05	0.260643	0.260643	65.682	0.63754	126	1	0.897897	rs6688473	KCNN3	intron_variant
494	1	155278019	155278019	A	AT	NK	0.401598	0.0996787	6.74e-05	0.124023	0.124023	112.613	0.511999	454	1	0.913925	rs566233160,rs35794709	PKLR	intron_variant
495	1	155296518	155296518	A	C	Th17	-0.867914	0.194466	3.44e-05	0.0430957	0.0430957	40.1652	1	466	1	0.620179	rs571889708	RUSC1	missense_variant
496	1	156040310	156040310	A	G	Plasmablast	-0.591643	0.133433	1.95e-05	0.199187	0.800813	49	0.0238945	123	0	1	rs2275075	MEX3A	downstream_gene_variant	FAM189B
497	1	156161794	156161794	T	C	CD4+EM	-0.667993	0.153978	1.72e-05	0.0540069	0.0540069	39.101	0.23503	362	1	0.97515	rs2842875	SLC25A44	upstream_gene_variant
498	1	156283141	156283141	G	GA	CD4+EM	-0.330278	0.0815048	6.48e-05	0.463992	0.536008	335.93	0.245836	362	1	0.837624	rs570894422,rs58926932,rs397728912	CCT3	intron_variant
499	1	156496830	156496830	G	A	CD8+RTE	0.769109	0.180596	2.76e-05	0.0496137	0.0496137	31.9512	0.159305	322	1	0.847591	rs41267375	IQGAP3	intron_variant
499	1	156571779	156571779	G	C	CD4+EMRA	-1.06892	0.264805	7.49e-05	0.0277	0.0277	14.127	1	255	1	0.979055	rs72712103	GPATCH4	upstream_gene_variant
500	1	157083921	157083921	A	T	iNKT	-0.806806	0.196455	6.04e-05	0.0474485	0.0474485	24.863	1	262	1	0.952247	rs12040965		intergenic_variant
501	1	157634192	157634192	A	AC	CD8+naive	1.74696	0.349283	2.13e-06	0.0170187	0.0170187	10.96	1	322	1	0.750028	rs200948589		intergenic_variant
502	1	157675995	157675995	G	A	Th17	0.982238	0.250035	9.15e-05	0.0169635	0.0169635	15.81	1	466	1	0.979895	rs145787663		intergenic_variant
503	1	158057420	158057420	A	T	IL2	-1.03983	0.275265	7.82e-05	0.418783	0.581217	223.63	0.102684	267	1	0.959162	rs7514301	KIRREL	intron_variant
504	1	158253241	158253241	G	A	BIgE+	-1.35317	0.276661	5.59e-06	0.0439603	0.0439603	11.078	1	126	1	0.988897	rs114124693		regulatory_region_variant
505	1	158998254	158998254	C	A	CD8+prolif	-0.512431	0.121515	3.95e-05	0.184217	0.815783	82.1608	0.655793	223	1	0.946866	rs1101997	IFI16	intron_variant	AIM2
506	1	159336948	159336948	T	C	Tfh	-0.385367	0.0936061	4.82e-05	0.196539	0.196539	131.681	0.486489	335	1	0.976831	rs10494322		intergenic_variant	DCAF8
507	1	159738816	159738816	A	T	Tcells	1.69827	0.414453	9.96e-05	0.0106181	0.0106181	7.28402	1	343	1	0.841361	rs149088901		intergenic_variant
508	1	159818513	159818513	C	T	IL10	0.288792	0.069062	3.26e-05	0.382524	0.382524	366.458	0.922808	479	1	0.854404	rs6659742	C1orf204	intron_variant
509	1	160927045	160927045	C	T	CD4+EMRA	0.374803	0.0848748	1.46e-05	0.401961	0.598039	205	0.514561	255	0	1	rs2255852	ITLN2	upstream_gene_variant
510	1	160944691	160944691	C	T	IL2	3.86463	1.65424	5.92e-05	0.0163876	0.0163876	8.75098	1	267	1	0.488287	rs12135207		intergenic_variant
511	1	161030059	161030059	C	CA	IL17	-0.775956	0.162564	3.94e-06	0.105773	0.105773	49.9249	0.143778	236	1	0.835625	rs574765377,rs59790446,rs397938193	ARHGAP30	intron_variant
512	1	161155392	161155392	G	A	IL2	-1.48022	0.443719	4.61e-05	0.2399	0.2399	128.107	0.738064	267	1	0.878062	rs4575098	ADAMTS4	downstream_gene_variant	FCER1G
513	1	161277782	161277782	G	GT	DCs	-0.411448	0.0963539	2.26e-05	0.137087	0.137087	124.475	0.313611	454	1	0.907212	rs71274297,rs398039012	MPZ	intron_variant
514	1	161733707	161733707	G	A	Btrans	1.31133	0.323403	8.56e-05	0.0365854	0.0365854	9.00001	1	123	0	1	rs78349639	ATF6	upstream_gene_variant
515	1	162013475	162013475	T	C	Btrans	1.10764	0.234957	6.31e-06	0.0732358	0.0732358	18.016	1	123	1	0.975519	rs6679284		intergenic_variant
515	1	162098144	162098144	A	G	Bcells	1.21504	0.299123	7.63e-05	0.0113145	0.0113145	10.613	1	469	1	0.983733	rs142069422	NOS1AP	intron_variant
516	1	162761322	162761322	T	<INS:ME:ALU>	CD8+	-0.476962	0.108614	2.48e-05	0.245003	0.754997	161.212	1	329	1	0.639585	None	HSD17B7	intron_variant
517	1	163160735	163160735	A	G	Btrans	-0.521631	0.122364	3.75e-05	0.344504	0.344504	84.748	0.685594	123	1	0.988752	rs2815268	RGS5	intron_variant
518	1	163344782	163344782	A	G	gdTCR	0.35201	0.0885345	9.81e-05	0.478845	0.478845	348.599	0.916102	364	1	0.646461	rs4475722		intergenic_variant
519	1	163641481	163641481	T	C	Th17	-0.647973	0.149846	2.78e-05	0.0666005	0.0666005	62.0717	0.710672	466	1	0.705854	rs115376406		intergenic_variant
520	1	164052259	164052259	CT	CTT	IL17	-0.454756	0.114422	9.59e-05	0.21722	0.78278	102.528	0.564196	236	1	0.828034	rs57034458,rs559131647,rs397744246		intergenic_variant
521	1	165591441	165591441	C	T	Th1	-0.286418	0.0686594	3.63e-05	0.487556	0.487556	452.452	0.641457	464	1	0.898357	rs4657456		intergenic_variant	MGST3
522	1	165715545	165715545	CA	C	CD8+GMCSF+	0.433844	0.106455	8.48e-05	0.480983	0.519017	116.398	0.581829	121	1	0.934686	rs67433376,rs768071802,rs398049668	TMCO1	intron_variant
523	1	165835455	165835455	A	G	KREC	-0.345303	0.0844383	5.13e-05	0.201758	0.201758	181.179	0.301426	449	1	0.972421	rs16851987	UCK2	intron_variant
524	1	166042658	166042658	C	T	Lymphocyte	0.332955	0.0818025	5.79e-05	0.295412	0.295412	215.06	0.448805	364	1	0.979018	rs6662013	FAM78B	intron_variant	FAM78B	yes
525	1	166233390	166233390	A	G	CD4+IL2+	1.05537	0.257236	4.53e-05	0.0190117	0.0190117	17.7569	1	467	1	0.861483	rs139200174		intergenic_variant
526	1	167389405	167389405	CT	C	IL4	-1.34863	0.322839	2.65e-05	0.10194	0.89806	81.1442	0.782888	398	1	0.647909	rs10714431,rs768286726	POU2F1	3_prime_UTR_variant
527	1	167397078	167397078	T	C	CD4+EMRA	0.505837	0.111589	1.31e-05	0.315447	0.315447	160.878	0.884092	255	1	0.662404	rs6682013	CD247	downstream_gene_variant
528	1	167859177	167859177	A	G	IL4	-0.71783	0.180591	4.51e-05	0.460884	0.539116	366.864	1	398	1	0.993368	rs203857	ADCY10	intron_variant
529	1	168189597	168189597	TACAC	T	Lymphocyte	-0.359701	0.0856012	3.42e-05	0.380454	0.619546	276.971	0.737762	364	1	0.727747	rs368286705,rs66809765		intergenic_variant
530	1	168381150	168381150	A	G	CD4+naive	0.467971	0.115788	6.45e-05	0.124628	0.124628	90.2307	1	362	1	0.8981	rs12740293	LOC100505918	intron_variant
531	1	168776296	168776296	T	G	BAFF	-0.634309	0.155329	3.7e-05	0.0538083	0.0538083	46.598	1	433	1	0.895614	rs78240895		intergenic_variant
532	1	168925324	168925324	G	A	Th2	-0.28003	0.0707638	8.59e-05	0.307902	0.307902	292.507	0.4513	475	1	0.976659	rs61801861		intergenic_variant
533	1	169004091	169004091	T	C	Tc1	-0.322214	0.0685101	3.4e-06	0.357406	0.357406	330.243	0.362751	462	1	0.98877	rs4233344		intergenic_variant
534	1	169077122	169077122	ACATCATCATCATCAT	ACATCATCATCATCATCATCAT	IL10	-0.34629	0.0870217	8.89e-05	0.186045	0.186045	178.231	0.762694	479	1	0.827395	rs539058462,rs531481247	ATP1B1	intron_variant
535	1	169078859	169078859	G	A	IL2	1.11623	0.279036	3.04e-05	0.319919	0.319919	170.837	0.777728	267	1	0.837735	rs1200131	ATP1B1	intron_variant
536	1	169140930	169140930	G	A	IFNg	1.34323	0.328667	3.6e-05	0.0136977	0.0136977	13.095	1	478	1	0.689628	rs551434047	NME7	intron_variant
537	1	169172290	169172290	A	G	Th17	-0.268145	0.0654793	4.94e-05	0.416785	0.416785	388.444	0.50521	466	1	0.998009	rs12039443	NME7	intron_variant	NME7	yes
538	1	169242817	169242817	T	C	Lymphocyte	1.44273	0.323076	2.89e-05	0.0143695	0.0143695	10.461	1	364	1	0.838527	rs192889156	NME7	intron_variant
539	1	169313836	169313836	TA	T	CD4+prolif	-1.33115	0.308237	3.67e-05	0.0176782	0.0176782	10.713	1	303	1	0.844313	rs199946902	NME7	intron_variant
540	1	169505557	169505557	CT	C	Th17	0.309006	0.0716417	1.92e-05	0.340345	0.340345	317.202	1	466	1	0.862954	rs58033656,rs796324163	F5	intron_variant
541	1	169613433	169613433	A	C	CD4+EMRA	-1.2011	0.267234	6.26e-05	0.0322945	0.0322945	16.4702	1	255	1	0.741935	rs72712033		intergenic_variant
542	1	169962754	169962754	A	T	IL8	0.542346	0.122955	1.4e-05	0.113291	0.886709	107.626	0.818707	475	1	0.642978	rs12745713	KIFAP3	intron_variant
543	1	170053607	170053607	A	G	IL8	0.460748	0.0968532	2.53e-06	0.120506	0.120506	114.481	0.381304	475	1	0.962819	rs4656204		intergenic_variant
544	1	170084045	170084045	G	A	CD4+IL2+	0.568435	0.141058	6.46e-05	0.0556745	0.0556745	52	1	467	0	1	rs72715944		intergenic_variant
545	1	170507904	170507904	A	G	Btrans	-0.753962	0.180343	5.51e-05	0.139691	0.139691	34.364	0.463167	123	1	0.993757	rs35392130	GORAB	intron_variant
546	1	170601313	170601313	T	C	iNKT	0.395031	0.0892184	1.37e-05	0.298156	0.298156	156.234	0.657531	262	1	0.995202	rs12068805		intergenic_variant
547	1	170752708	170752708	G	A	Tfh	0.394595	0.0871364	7.94e-06	0.237851	0.237851	159.36	0.447946	335	1	0.967793	rs12138624		intergenic_variant
548	1	170889749	170889749	T	A	Th17	-0.635582	0.147414	1.86e-05	0.0542105	0.0542105	50.5242	0.624593	466	1	0.921756	rs111540768		intergenic_variant
549	1	170970582	170970582	G	T	Th17	0.461599	0.111205	4.31e-05	0.0923429	0.0923429	86.0636	0.255749	466	1	0.898455	rs79258701	MROH9	intron_variant
550	1	171002123	171002123	G	A	CD4+naive	-1.66703	0.425123	3.35e-05	0.0102196	0.0102196	7.39899	1	362	1	0.758554	rs146036067	MROH9	intron_variant
550	1	171002123	171002123	G	A	CD4+RTE	-1.57623	0.394745	6.02e-05	0.0102196	0.0102196	7.39899	1	362	1	0.831729	rs146036067	MROH9	intron_variant
551	1	171592352	171592352	T	C	Plasmablast	-0.488918	0.121005	9.2e-05	0.476171	0.476171	117.138	0.71671	123	1	0.993001	rs763224		intergenic_variant
552	1	172015179	172015179	G	GC	NK	1.25908	0.315247	8.07e-05	0.0122555	0.0122555	11.128	1	454	1	0.876698	rs570576128	DNM3	intron_variant
553	1	172203381	172203381	C	A	IL4	-7.40538	14.2231	9.85e-05	0.0456407	0.0456407	36.33	1	398	1	0.746288	rs10911348	DNM3	intron_variant
554	1	172433784	172433784	GTT	G	Tc1	0.326011	0.0801094	5.72e-05	0.233292	0.766708	215.562	0.896362	462	1	0.904875	rs869095119,rs56345174	C1orf105	intron_variant
555	1	172564705	172564705	G	A	pDCs	-0.442551	0.107945	4.89e-05	0.111431	0.111431	99.3965	0.335129	446	1	0.981945	rs147539334	SUCO	intron_variant
556	1	172890309	172890309	G	A	Lymphocyte	-1.25113	0.26856	4.67e-06	0.0183654	0.0183654	13.37	1	364	1	0.999316	rs61828389		intergenic_variant
557	1	175003315	175003315	C	T	TNFa	-0.365139	0.0902058	6.00153e-05	0.151022	0.151022	135.014	0.71089	447	1	0.983573	rs55722026		intergenic_variant
558	1	175179900	175179900	G	A	Bmem	-0.300867	0.0714121	3.06e-05	0.281602	0.281602	263.579	0.170896	468	1	0.929481	rs6669656		intergenic_variant	KIAA0040
559	1	175427077	175427077	A	G	pDCs	1.07765	0.230167	3.06e-06	0.0295516	0.970448	26.36	1	446	1	0.729392	rs863516	TNR	intron_variant
560	1	175439147	175439147	T	G	CD4+IL21+	-0.56041	0.106104	4.28e-07	0.311576	0.688424	104.69	1	168	1	0.847233	rs859370	TNR	intron_variant
561	1	175603135	175603135	TGATGATGATGATGAC	T	Th2	-0.365958	0.0774551	3.01e-06	0.202061	0.202061	191.958	0.474445	475	1	0.987313	rs11269214	TNR	intron_variant
562	1	175832906	175832906	A	G	Btrans	-0.627977	0.138423	1.21e-05	0.248455	0.751545	61.1199	1	123	1	0.967359	rs491132		intergenic_variant
563	1	177123133	177123133	T	C	IFNg	1.15254	0.265098	3.85e-05	0.0270586	0.0270586	25.868	1	478	1	0.574022	rs566298859	ASTN1	intron_variant
564	1	177453713	177453713	C	T	IFNg	0.402862	0.0996776	6.02e-05	0.135756	0.135756	129.783	0.84234	478	1	0.83971	rs34015683		intergenic_variant
565	1	177610335	177610335	C	T	Th1	-0.497784	0.124022	6.58e-05	0.083195	0.083195	77.205	0.757044	464	1	0.91425	rs72711335		intergenic_variant
566	1	177796799	177796799	T	TA	Bcells	-0.30072	0.0754426	7.91e-05	0.300284	0.300284	281.666	0.0790532	469	1	0.917897	rs573171554,rs34397436		intergenic_variant
567	1	177812659	177812659	A	G	Treg	-1.02355	0.253682	6.24e-05	0.0185212	0.0185212	17.5211	1	473	1	0.860132	rs149280141		intergenic_variant
568	1	178048623	178048623	G	C	Tfh	-1.62048	0.409745	9.02e-05	0.0107104	0.0107104	7.17597	1	335	1	0.81296	rs142735120		intergenic_variant
569	1	178108523	178108523	T	C	DCs	-0.973958	0.22803	2.62e-05	0.022011	0.022011	19.986	1	454	1	0.959941	rs144594864	RASAL2	intron_variant
570	1	178692798	178692798	T	<INS:ME:ALU>	Th1	0.606456	0.152598	7.05e-05	0.0554602	0.0554602	51.4671	1	464	1	0.842138	None	RALGPS2	upstream_gene_variant
571	1	178907461	178907461	C	T	CD8+naive	-0.342317	0.0782534	1.61e-05	0.358113	0.358113	230.625	0.144352	322	1	0.935011	rs10913645		regulatory_region_variant
571	1	178911282	178911282	C	T	CD8+RTE	0.318234	0.0787466	6.57e-05	0.417702	0.417702	269	0.361587	322	0	1	rs12217138		intergenic_variant
572	1	178925610	178925610	TA	T	KREC	0.289169	0.069788	3.96e-05	0.393932	0.606068	353.751	0.691866	449	1	0.894069	rs10711825		intergenic_variant
573	1	178943793	178943793	G	A	CD8+EMRA	0.373816	0.0880481	3.22e-05	0.391223	0.391223	194.047	0.284454	248	1	0.936521	rs10753187		intergenic_variant
574	1	179106747	179106747	T	C	IL2	9.37156	16.1443	3.04e-07	0.0126667	0.0126667	6.76402	1	267	1	0.999994	rs12081759	ABL2	intron_variant
575	1	179371286	179371286	C	T	Tc1	1.2897	0.310329	5.92e-05	0.0123615	0.0123615	11.422	1	462	1	0.854311	rs140782181	AXDND1	intron_variant
576	1	179729126	179729126	A	G	IL17	-0.39565	0.0866018	8.49e-06	0.428701	0.571299	202.347	0.349907	236	1	0.962747	rs2504053	FAM163A	intron_variant
577	1	179864606	179864606	G	A	DCs	-0.637246	0.1604	7.74e-05	0.0469692	0.0469692	42.648	1	454	1	0.924404	rs10913907	TOR1AIP1	intron_variant
577	1	179917176	179917176	A	ACTCCTC	CD8+EMRA	0.484629	0.107264	9.16e-06	0.200866	0.200866	99.6295	0.688364	248	1	0.964431	rs112342132,rs10653990		intergenic_variant
578	1	180019808	180019808	CA	C	CD4+RTE	0.741501	0.181842	6.94e-05	0.0495268	0.0495268	35.8574	1	362	1	0.770713	rs4058356	CEP350	intron_variant
579	1	180114023	180114023	C	T	CD8+CM	-0.504945	0.0957473	2.83e-07	0.330645	0.330645	164	0.0874346	248	0	1	rs7551902		intergenic_variant
580	1	180172739	180172739	A	G	NKT	-0.645911	0.156124	4.15192e-05	0.0441501	0.0441501	40	0.593627	453	0	1	rs6425613	QSOX1	downstream_gene_variant
580	1	180186800	180186800	T	C	Bswitch	1.04857	0.272498	8.66e-05	0.01475	0.01475	13.806	1	468	1	0.8239	rs35471507		intergenic_variant
581	1	180575608	180575608	G	A	CD4+GMCSF+	-1.47293	0.354852	5.31e-05	0.0312727	0.0312727	7.56799	1	121	1	0.933875	rs79427039		intergenic_variant
582	1	180593569	180593569	CT	C	KREC	0.340435	0.083975	6.61e-05	0.247176	0.752824	221.964	0.613058	449	1	0.822732	rs35276188,rs781400864,rs60335533		intergenic_variant
583	1	180991192	180991192	T	C	IL10	-1.18934	0.307381	9.41e-05	0.0116169	0.0116169	11.129	1	479	1	0.906328	rs147648373	STX6	intron_variant
584	1	181105799	181105799	C	T	IL17	-1.61176	0.401909	7.43e-05	0.0137331	0.0137331	6.48202	1	236	1	0.9011	rs573963465		regulatory_region_variant
585	1	181108847	181108847	G	A	CD4+IL21+	-0.483744	0.112083	2.64e-05	0.210024	0.789976	70.5681	0.481698	168	1	0.991261	rs4233188		intergenic_variant
586	1	181299358	181299358	C	G	mDCs	0.40257	0.0842541	2.48e-06	0.192444	0.192444	173.2	1	450	1	0.954153	rs12123663		intergenic_variant
587	1	181343712	181343712	T	C	CD4+CM	0.313803	0.0760346	4.56e-05	0.436545	0.436545	316.059	0.198322	362	1	0.98764	rs2609496		intergenic_variant
588	1	181518125	181518125	A	G	Lymphocyte	-0.461123	0.105175	1.45e-05	0.127743	0.872257	92.9969	0.333579	364	1	0.989374	rs10797724	CACNA1E	intron_variant
589	1	181570563	181570563	G	A	Th2	-1.23881	0.31826	9.14e-05	0.0107011	0.0107011	10.166	1	475	1	0.952256	rs139787684	CACNA1E	intron_variant
590	1	182490537	182490537	A	T	CD4+	1.14493	0.26434	1.76e-05	0.0187953	0.0187953	13.683	1	364	1	0.990456	rs140088713	RGSL1	intron_variant
591	1	183806440	183806440	C	G	Btrans	-0.964699	0.233602	6.46e-05	0.0649797	0.0649797	15.985	1	123	1	0.999947	rs79292611	RGL1	intron_variant
592	1	183950777	183950777	C	T	CD4+CM	-1.31482	0.306407	3.11e-05	0.0144489	0.0144489	10.461	1	362	1	0.92204	rs114710945	COLGALT2	intron_variant
593	1	184217910	184217910	C	T	CD8+IL2+	-0.901697	0.216029	3.82e-05	0.0274366	0.0274366	25.516	1	465	1	0.807868	rs191841868		intergenic_variant
594	1	184533113	184533113	G	A	Tregprolif	-0.479202	0.108698	1.44e-05	0.159347	0.159347	93.696	0.824551	294	1	0.999584	rs61643431	C1orf21	intron_variant
595	1	184598194	184598194	T	G	Th17	1.03629	0.263278	9.46e-05	0.0150215	0.0150215	14	1	466	0	1	rs41263688	C1orf21	downstream_gene_variant
596	1	184852795	184852795	G	A	IL17	-0.369198	0.0911486	6.86e-05	0.440261	0.440261	207.803	0.427044	236	1	0.997654	rs234661	FAM129A	intron_variant
597	1	184913958	184913958	G	A	Treg	0.273275	0.0675241	6.1e-05	0.387876	0.387876	366.931	0.20747	473	1	0.977849	rs7537119	FAM129A	intron_variant
598	1	184941196	184941196	C	A	Tcells	0.845436	0.209261	6.52e-05	0.0335277	0.0335277	23	1	343	0	1	rs35401135	FAM129A	intron_variant
599	1	185235344	185235344	C	T	CD4+	1.51261	0.375862	7.3e-05	0.0104464	0.0104464	7.60498	1	364	1	0.893934	rs191752690	SWT1	intron_variant
600	1	185392623	185392623	C	T	BIgE+	1.30668	0.322711	8.64e-05	0.0357143	0.0357143	9	1	126	0	1	rs116680622		intergenic_variant
601	1	185524089	185524089	G	A	IL17	1.70697	0.372069	2.09e-05	0.0169364	0.0169364	7.99398	1	236	1	0.955062	rs113612002		downstream_gene_variant
602	1	185806164	185806164	A	G	iNKT	-0.4778	0.117626	7.11e-05	0.196279	0.196279	102.85	0.325344	262	1	0.830013	rs189238164	HMCN1	intron_variant
603	1	185906206	185906206	C	T	Bnaive	-0.337413	0.0754077	1.02e-05	0.276069	0.276069	258.401	0.163702	468	1	0.952438	rs16824765	HMCN1	intron_variant
604	1	186129197	186129197	T	G	Tcells	-1.14664	0.274328	3.7e-05	0.0188878	0.0188878	12.957	1	343	1	0.998458	rs543944788	HMCN1	intron_variant
605	1	186540842	186540842	T	C	IL2	1.475	0.358329	4.44e-05	0.0982453	0.0982453	52.463	0.485476	267	1	0.94424	rs6666043		intergenic_variant
606	1	187072590	187072590	T	C	CD8+GMCSF+	0.556522	0.134973	6.7e-05	0.210425	0.210425	50.9228	0.589943	121	1	0.903697	rs6667100		intergenic_variant
607	1	187331525	187331525	T	TTG	CD8+prolif	-0.415486	0.100195	4.81e-05	0.361037	0.638963	161.023	0.380314	223	1	0.943883	rs145407042,rs34499231,rs397697538		intergenic_variant
608	1	187455114	187455114	C	T	Plasmablast	-1.09955	0.255488	2.97e-05	0.0627195	0.0627195	15.429	1	123	1	0.965618	rs74608884		intergenic_variant
609	1	187512306	187512306	G	A	Bnaive	1.15603	0.279026	8e-05	0.0128622	0.0128622	12.039	1	468	1	0.95491	rs558689000		intergenic_variant
610	1	187855408	187855408	C	G	mDCs	0.525334	0.126446	3.62e-05	0.0777433	0.0777433	69.969	0.497663	450	1	0.969458	rs80242038		intergenic_variant
611	1	187903176	187903176	T	C	CD8+IL2+	-0.346197	0.0761174	9.02e-06	0.399784	0.600216	371.799	0.698744	465	1	0.708284	rs627163		intergenic_variant
612	1	188909660	188909660	G	A	BAFF	-1.02834	0.21452	4.57e-06	0.0286339	0.0286339	24.797	1	433	1	0.863879	rs148808247		intergenic_variant
613	1	188931273	188931273	A	T	Th17	0.900172	0.214333	3.34e-05	0.0229152	0.0229152	21.357	1	466	1	0.991219	rs114187398		intergenic_variant
614	1	190061207	190061207	C	A	IFNg	0.329804	0.082098	6.89e-05	0.173767	0.173767	166.121	0.151371	478	1	0.973699	rs12137301		intergenic_variant
615	1	190161653	190161653	GT	G	CD4+	-0.680055	0.138792	1.37e-06	0.0648338	0.0648338	47.199	0.179494	364	1	0.989878	rs147922349	FAM5C	intron_variant
616	1	190164775	190164775	C	T	IL10	0.384627	0.094039	5.03e-05	0.124768	0.124768	119.528	1	479	1	0.998767	rs815330	FAM5C	intron_variant
616	1	190613117	190613117	C	CA	CD4+naive	0.339698	0.0798106	2.65e-05	0.335317	0.664683	242.77	0.237115	362	1	0.97977	rs35137347,rs397973785	LOC440704	intron_variant
617	1	190614542	190614542	AT	A	CD4+RTE	0.364518	0.0783157	4.53e-06	0.315612	0.684388	228.503	0.112998	362	1	0.991614	rs35051967,rs397982376	LOC440704	intron_variant
618	1	191502113	191502113	C	T	Plasmablast	1.49175	0.362792	6.32e-05	0.0286951	0.0286951	7.05899	1	123	1	0.984432	rs74509004		intergenic_variant
619	1	192320830	192320830	C	T	IL8	0.913947	0.223689	5.78e-05	0.0235937	0.0235937	22.414	1	475	1	0.895438	rs149306484	RGS21	intron_variant
620	1	192591322	192591322	T	G	CD8+naive	0.310577	0.0753855	4.82e-05	0.496516	0.496516	319.756	0.434425	322	1	0.969416	rs9699747		intergenic_variant
621	1	192667990	192667990	CT	C	CD8+GMCSF+	0.876377	0.173125	1.23e-05	0.111726	0.111726	27.0377	0.613833	121	1	0.780142	rs796616293,rs35266623		intergenic_variant
622	1	192745437	192745437	C	T	IL17	1.42934	0.37556	8.1e-05	0.0180297	0.0180297	8.51002	1	236	1	0.812635	rs77725052		intergenic_variant
623	1	193459006	193459006	G	T	Tc1	-0.642771	0.155584	4.24e-05	0.0443723	0.0443723	41	0.604835	462	0	1	rs115308165		intergenic_variant
624	1	193539239	193539239	G	A	IL17	1.04952	0.241843	2.57e-05	0.0379153	0.0379153	17.896	1	236	1	0.9245	rs17526227		intergenic_variant
625	1	194741376	194741376	GT	G	CD4+EM	-0.62798	0.14538	2.25e-05	0.0646951	0.0646951	46.8393	0.63862	362	1	0.947561	rs11331645		intergenic_variant
626	1	195331135	195331135	T	TA	CD8+CM	-0.411082	0.0981378	3.82e-05	0.249819	0.249819	123.91	0.394082	248	1	0.98188	rs559051481,rs60495264		intergenic_variant
627	1	195769052	195769052	T	C	CD8+EM	1.25084	0.310743	7.44e-05	0.0201613	0.0201613	10	1	248	0	1	rs61822234		intergenic_variant
628	1	195858052	195858052	C	T	IL12	-1.93374	0.691359	8.17e-05	0.075173	0.075173	54.8763	0.432601	365	1	0.583833	rs77184373		intergenic_variant
629	1	195981064	195981064	G	A	CD4+	0.570628	0.120059	2.79e-06	0.111808	0.111808	81.3962	0.0131528	364	1	0.977922	rs10082020		intergenic_variant
630	1	196170801	196170801	A	G	BAFF	0.927055	0.218193	2.61e-05	0.0242494	0.0242494	21	1	433	0	1	rs115365451		intergenic_variant
630	1	196944683	196944683	A	G	IFNg	0.433116	0.109609	8.91e-05	0.100327	0.100327	95.9126	0.207093	478	1	0.995315	rs34650634	CFHR5	upstream_gene_variant
631	1	197141243	197141243	A	C	IL12	-1.09328	0.266137	2.49e-05	0.130246	0.869754	95.0796	0.815823	365	1	0.77765	rs6428389	ZBTB41	intron_variant
631	1	197223447	197223447	A	G	CD8+	0.93036	0.226494	5.7e-05	0.0318116	0.968188	20.932	1	329	1	0.939616	rs523427	CRB1	intron_variant
632	1	197604580	197604580	C	T	CD4+EMRA	1.16339	0.293219	7.55e-05	0.0236	0.0236	12.036	1	255	1	0.960998	rs142570636	DENND1B	intron_variant
633	1	198028764	198028764	C	T	BAFF	-0.871106	0.223093	9.65e-05	0.0291607	0.0291607	25.2532	1	433	1	0.804851	rs72747186		intergenic_variant
634	1	198619664	198619664	G	T	CD4+EM	-1.76244	0.326364	2.31e-05	0.0134558	0.0134558	9.742	1	362	1	0.647969	rs115770581	PTPRC	intron_variant
635	1	198665917	198665917	C	G	CD4+EM	-2.04456	0.257298	6.22e-15	0.0211367	0.0211367	15.303	1	362	1	0.883271	rs17612648	PTPRC	synonymous_variant
635	1	198665917	198665917	C	G	CD4+CM	-1.76291	0.272233	8.94e-11	0.0211367	0.0211367	15.303	1	362	1	0.858913	rs17612648	PTPRC	synonymous_variant
635	1	198830942	198830942	T	C	CD8+EM	-2.16913	0.27402	7.52e-14	0.0223348	0.0223348	11.0781	1	248	1	0.996396	rs113116201	MIR181A1HG	intron_variant
635	1	198830942	198830942	T	C	CD4+EMRA	1.71995	0.288118	7.58e-09	0.0217217	0.0217217	11.0781	1	255	1	0.995791	rs113116201	MIR181A1HG	intron_variant
635	1	198830942	198830942	T	C	CD8+CM	-1.45913	0.293728	1.2e-06	0.0223348	0.0223348	11.0781	1	248	1	0.993262	rs113116201	MIR181A1HG	intron_variant
635	1	198830942	198830942	T	C	CD8+EMRA	1.36846	0.294923	5.44e-06	0.0223348	0.0223348	11.0781	1	248	1	0.992949	rs113116201	MIR181A1HG	intron_variant
636	1	198998535	198998535	A	G	CD4+EM	-0.490392	0.121164	6.61e-05	0.104731	0.104731	75.8252	0.782103	362	1	0.96683	rs11581099		regulatory_region_variant
637	1	199004709	199004709	A	T	CD4+EM	-0.330237	0.0809993	5.56e-05	0.265809	0.734191	192.446	0.68672	362	1	0.997644	rs2360962		intergenic_variant
637	1	199023240	199023240	A	G	CD4+CM	-0.434449	0.106938	5.87e-05	0.138201	0.138201	100.058	0.511965	362	1	0.936628	rs74746864		intergenic_variant
637	1	199023240	199023240	A	G	CD8+CM	-0.473039	0.11988	9.7e-05	0.148458	0.148458	73.6352	0.305837	248	1	0.966836	rs74746864		intergenic_variant
638	1	199213358	199213358	C	T	TREC	0.26537	0.0640844	4.09e-05	0.403161	0.596839	371.714	0.287233	461	1	0.984755	rs1536094		intron_variant
639	1	199316935	199316935	G	A	TREC	0.373813	0.0896176	3.78e-05	0.126763	0.126763	116.875	0.282443	461	1	0.968454	rs17633331		intron_variant
640	1	199427193	199427193	A	G	IFNg	-0.293727	0.0747375	9.67e-05	0.261451	0.261451	249.947	0.234822	478	1	0.997082	rs10800629		intergenic_variant
641	1	199612495	199612495	G	A	CD8+GMCSF+	1.32149	0.292773	1.46e-05	0.0367521	0.0367521	8.89401	1	121	1	0.968081	rs150501027		intergenic_variant
642	1	200652862	200652862	T	C	IFNg	-0.30249	0.0732632	4.66e-05	0.490856	0.490856	469.258	0.582593	478	1	0.718593	rs4420114		intron_variant
643	1	201526081	201526081	C	T	CD8+GMCSF+	1.06765	0.257652	6.15e-05	0.0371901	0.0371901	9	0.142907	121	0	1	rs500218	NAV1	intron_variant
644	1	201584395	201584395	C	T	Tregprolif	0.564378	0.140661	7.05e-05	0.108227	0.108227	63.6375	1	294	1	0.827662	rs202156260	NAV1	intron_variant
645	1	201642885	201642885	C	A	Th17	-0.864794	0.170298	6.18e-07	0.0396932	0.0396932	36.9941	1	466	1	0.916669	rs12133560	NAV1	intron_variant
646	1	202127914	202127914	CT	C	Treg	-0.493372	0.123388	8.96e-05	0.145126	0.145126	137.289	0.193368	473	1	0.545178	rs533403948	PTPN7	intron_variant
647	1	202129930	202129930	G	A	pDCs	1.2691	0.297281	6.14e-05	0.0147724	0.0147724	13.177	1	446	1	0.781164	rs72746636	PTPN7	synonymous_variant
648	1	202317294	202317294	G	A	CD4+CM	-0.937268	0.235989	8.52e-05	0.0248619	0.0248619	18	1	362	0	1	rs61821697	PPP1R12B	upstream_gene_variant
649	1	202588985	202588985	G	A	iNKT	0.985754	0.219921	2.27e-05	0.0479509	0.0479509	25.1263	1	262	1	0.764233	rs67157324	SYT2	intron_variant
650	1	203141689	203141689	G	T	iNKT	0.596567	0.147757	8.67e-05	0.10838	0.10838	56.7911	0.0902896	262	1	0.875068	rs3766550	MYBPH	intron_variant
651	1	203258259	203258259	T	G	CD4+GMCSF+	1.607	0.38318	5.03e-05	0.0326488	0.0326488	7.90101	1	121	1	0.76795	rs111506699		downstream_gene_variant
652	1	203268350	203268350	G	A	CD4+	-1.06097	0.26228	6.05e-05	0.0196387	0.0196387	14.297	1	364	1	0.952646	rs142266291	LOC730227	non_coding_transcript_exon_variant
653	1	203572051	203572051	G	C	CD8+RTE	1.35696	0.250401	2.26e-07	0.0189705	0.0189705	12.217	1	322	1	0.983346	rs184388188		intergenic_variant
653	1	203572051	203572051	G	C	CD8+naive	1.28549	0.254204	1.1e-06	0.0189705	0.0189705	12.217	1	322	1	0.983873	rs184388188		intergenic_variant
653	1	203572051	203572051	G	C	CD4+RTE	0.995309	0.243781	6.25e-05	0.0182555	0.0182555	13.217	1	362	1	0.987458	rs184388188		intergenic_variant
654	1	203646272	203646272	T	C	Lymphocyte	0.801551	0.198699	6.23e-05	0.0389575	0.0389575	28.3611	1	364	1	0.942278	rs74137845	ATP2B4	intron_variant
655	1	203887238	203887238	G	A	BAFF	0.406639	0.0998863	5.53e-05	0.131788	0.868212	114.128	1	433	1	0.974111	rs6691265		intergenic_variant
656	1	203955097	203955097	G	C	IL12	1.46581	0.335861	3.5e-06	0.0662959	0.0662959	48.396	0.652502	365	1	0.932335	rs7552512		intergenic_variant
657	1	204287763	204287763	GA	G	Bmem	0.33746	0.0687187	1.3e-06	0.296383	0.296383	277.414	0.373615	468	1	0.976684	rs5780228,rs869195935,rs397982697	PLEKHA6	intron_variant
658	1	204334914	204334914	G	T	iNKT	1.79752	0.39912	7.4e-06	0.0144179	0.0144179	7.55498	1	262	1	0.824473	rs1398155	LINC00628	downstream_gene_variant
659	1	205419270	205419270	C	T	CD8+EMRA	1.21019	0.26773	1.79e-05	0.0334093	0.0334093	16.571	1	248	1	0.826475	rs143210404	BLACAT1	intron_variant
660	1	205420138	205420138	G	T	CD4+RTE	-0.692871	0.159168	2.37e-05	0.0641197	0.93588	46.4227	0.381266	362	1	0.837979	rs11240483	BLACAT1	intron_variant
660	1	205420138	205420138	G	T	CD4+naive	-0.713899	0.167294	2.63e-05	0.0641197	0.93588	46.4227	0.381266	362	1	0.829058	rs11240483	BLACAT1	intron_variant
661	1	205447070	205447070	T	C	Tregprolif	-0.447813	0.106138	3.36e-05	0.213847	0.213847	125.742	0.861567	294	1	0.80386	rs10900495	TRNAK11	downstream_gene_variant
661	1	205469756	205469756	A	G	CD4+RTE	-0.599796	0.148399	6.39e-05	0.0634006	0.0634006	45.902	0.381348	362	1	0.99971	rs2867890	CDK18	upstream_gene_variant
662	1	205470275	205470275	C	T	CD4+naive	-0.644695	0.153321	3.25e-05	0.0634779	0.0634779	45.958	0.381348	362	1	0.999941	rs4423077	CDK18	upstream_gene_variant
662	1	205470275	205470275	C	T	CD4+EM	0.631815	0.153471	4.71e-05	0.0634779	0.0634779	45.958	0.381348	362	1	0.999954	rs4423077	CDK18	upstream_gene_variant
663	1	205491252	205491252	C	A	CD8+GMCSF+	0.747791	0.174075	5.87e-05	0.100785	0.100785	24.39	0.324606	121	1	0.917585	rs61822295	CDK18	intron_variant
663	1	205502767	205502767	TGCC	T	IL2	-1.62927	0.522758	7.92e-05	0.187002	0.187002	99.8591	0.308659	267	1	0.950248	rs139215463,rs368647880	CDK18	downstream_gene_variant
664	1	205906354	205906354	A	AC	IFNg	-0.259946	0.0657272	8.91e-05	0.46161	0.46161	441.299	0.645798	478	1	0.959521	rs142245823	SLC26A9	intron_variant
665	1	206234603	206234603	G	A	CD8+IL2+	-0.446922	0.101825	1.39e-05	0.111126	0.111126	103.347	1	465	1	0.995165	rs28733131	AVPR1B	downstream_gene_variant
666	1	206246654	206246654	G	A	Bswitch	-0.68557	0.166119	4.31e-05	0.0320513	0.0320513	30	0.00875314	468	0	1	rs115260624	C1orf186	intron_variant
667	1	206589931	206589931	C	G	NK	-1.43444	0.340052	3.75e-05	0.0108987	0.0108987	9.89602	1	454	1	0.794523	rs149623131	SRGAP2	intron_variant
668	1	206758077	206758077	T	A	CD4+IL2+	0.379864	0.0863348	1.42e-05	0.181525	0.818475	169.544	1	467	1	0.914564	rs4418597	RASSF5	intron_variant
669	1	206912501	206912501	A	G	KREC	0.439769	0.111744	8.88e-05	0.0948503	0.0948503	85.1756	0.043474	449	1	0.90834	rs4147011	MAPKAPK2	downstream_gene_variant	PFKFB2
670	1	207237233	207237233	GGTGT	GGT	Tfh	-0.592437	0.140663	5.71e-05	0.0976444	0.0976444	65.4217	0.194607	335	1	0.704067	rs796952784,rs543401609	PFKFB2	intron_variant
671	1	207439241	207439241	T	C	gdTCR	0.380716	0.0918166	4.22e-05	0.201693	0.201693	146.833	0.511543	364	1	0.99527	rs17024177		intergenic_variant
672	1	208542668	208542668	C	A	IL10	0.369695	0.0859838	2.15e-05	0.182405	0.182405	174.744	1	479	1	0.87869	rs72742816		intergenic_variant
673	1	208716145	208716145	C	CT	Th1	0.452754	0.104878	2.12e-05	0.108484	0.108484	100.673	0.222874	464	1	0.907403	rs111744736,rs377627526		intergenic_variant
674	1	208813983	208813983	C	A	gdTCR	-1.48433	0.367138	5.4e-05	0.0127473	0.0127473	9.28003	1	364	1	0.80044	rs113526572		intergenic_variant
675	1	209081485	209081485	T	C	Lymphocyte	0.357923	0.0868934	4.87e-05	0.299858	0.299858	218.297	0.0445544	364	1	0.916652	rs12566014		intergenic_variant
676	1	209615560	209615560	G	C	CD4+EM	0.312888	0.0778761	6.98e-05	0.418776	0.581224	303.194	0.28155	362	1	0.938419	rs2356930		intergenic_variant
677	1	209709125	209709125	G	A	CD4+RTE	-1.1169	0.275776	6.2e-05	0.0165746	0.0165746	12	1	362	0	1	rs111658663		intergenic_variant
678	1	210067628	210067628	T	C	CD8+naive	-0.333146	0.0771005	2.08e-05	0.362935	0.637065	233.73	0.397981	322	1	0.991832	rs2206700		intergenic_variant
678	1	210067628	210067628	T	C	CD8+RTE	-0.318638	0.0766628	4.14e-05	0.362935	0.637065	233.73	0.397981	322	1	0.995276	rs2206700		intergenic_variant
679	1	210751640	210751640	C	T	IL8	0.935339	0.224902	3.65e-05	0.0210021	0.0210021	19.952	1	475	1	0.994288	rs114396405	HHAT	intron_variant
680	1	210790214	210790214	A	G	iNKT	-0.472267	0.113768	5.35e-05	0.165738	0.165738	86.8467	0.11074	262	1	0.841325	rs4488079	HHAT	intron_variant
681	1	210821440	210821440	A	G	IL17	0.362815	0.0832174	1.94e-05	0.479983	0.520017	226.552	0.0498835	236	1	0.977657	rs12736742	HHAT	intron_variant
682	1	210927703	210927703	CCTT	C	gdTCR	0.688463	0.159137	2.01e-05	0.0559629	0.0559629	40.741	1	364	1	0.975918	rs10535638,rs56093810	KCNH1	intron_variant
683	1	211015937	211015937	G	A	CD8+GMCSF+	-0.543926	0.120399	1.41e-05	0.314562	0.314562	76.124	0.290347	121	1	0.999588	rs12094756	KCNH1	intron_variant
684	1	211378273	211378273	A	C	Th17	-0.934409	0.233461	7.04e-05	0.0196105	0.0196105	18.277	1	466	1	0.984485	rs139054490		intergenic_variant
685	1	211438922	211438922	G	A	IFNg	-0.430039	0.10825	7.31e-05	0.100821	0.100821	96.3849	0.114004	478	1	0.871587	rs78798498	RCOR3	intron_variant
686	1	211803733	211803733	T	C	Tc1	-0.537946	0.136201	8.9e-05	0.0625119	0.0625119	57.761	1	462	1	0.980781	rs11119779		regulatory_region_variant
687	1	211818281	211818281	T	C	BIgE+	0.531231	0.126692	4.96e-05	0.415456	0.584544	104.695	0.267981	126	1	0.986607	rs11577255		intron_variant
688	1	212336837	212336837	AGGTT	A	CD4+IL2+	-0.331564	0.083189	7.86e-05	0.200074	0.200074	186.869	1	467	1	0.921316	rs72151469,rs56681950		intergenic_variant
689	1	212533082	212533082	C	G	IL8	0.696214	0.174556	9.21e-05	0.0356547	0.0356547	33.872	0.438338	475	1	0.935527	rs72754308	PPP2R5A	intron_variant
690	1	212713845	212713845	C	T	IL8	0.617755	0.133483	4.71e-06	0.0589505	0.0589505	56.003	0.66488	475	1	0.999972	rs11807504		intergenic_variant
691	1	212883462	212883462	C	T	Tc1	-1.41561	0.347508	3.36e-05	0.0149318	0.0149318	13.797	1	462	1	0.628648	rs183191679		intergenic_variant
692	1	213065986	213065986	C	G	Lymphocyte	-0.472981	0.100331	3.45e-06	0.157021	0.157021	114.311	0.843699	364	1	0.985747	rs4951470	FLVCR1	intron_variant	FLVCR1-AS1
693	1	213100225	213100225	G	A	NKT	0.272128	0.0667115	5.39304e-05	0.457174	0.542826	414.2	0.775826	453	1	0.951169	rs2792563		intergenic_variant
694	1	213165111	213165111	G	A	Tcells	-0.887076	0.212617	4.09e-05	0.0331589	0.0331589	22.747	1	343	1	0.971873	rs11810428	VASH2	downstream_gene_variant
695	1	213375969	213375969	A	G	Th2	-1.29762	0.339547	8.72e-05	0.0100653	0.0100653	9.56203	1	475	1	0.786231	rs140731621	RPS6KC1	intron_variant
696	1	213722955	213722955	CTTTTTTTT	C	IFNg	0.552104	0.13212	3.8e-05	0.0781469	0.921853	74.7084	0.755445	478	1	0.802229	rs546408018,rs762524717,rs574900439		intergenic_variant
697	1	213991139	213991139	G	GT	CD4+IL21+	1.07977	0.249964	6.76e-05	0.039274	0.039274	13.1961	1	168	1	0.862365	rs200896837		downstream_gene_variant
698	1	214278179	214278179	A	ACAC	iNKT	-0.992811	0.2318	2.21e-05	0.0420191	0.0420191	22.018	1	262	1	0.837512	rs150165516		intergenic_variant
699	1	214451631	214451631	T	C	IFNg	0.720562	0.171076	3.7e-05	0.0402155	0.0402155	38.446	1	478	1	0.919474	rs76530719	SMYD2	upstream_gene_variant
700	1	215182721	215182721	C	T	BAFF	1.50445	0.368962	7.09e-05	0.0104307	0.0104307	9.03299	1	433	1	0.812747	rs139886088	KCNK2	intron_variant
701	1	215355525	215355525	TCTGAATGC	T	IL8	-0.634523	0.160846	9.38e-05	0.0402558	0.0402558	38.243	0.538061	475	1	0.995117	rs199592978	KCNK2	intron_variant
702	1	215768256	215768256	G	T	CD8+RTE	1.52	0.35616	6.96e-05	0.0180698	0.0180698	11.637	1	322	1	0.731886	rs71639575	KCTD3	intron_variant
703	1	215966910	215966910	CAA	CA	IL17	0.506678	0.124068	6.14e-05	0.134664	0.134664	63.5614	0.14629	236	1	0.96688	rs71646414,rs530214125	USH2A	intron_variant
703	1	216217577	216217577	G	A	mDCs	-0.601469	0.150512	7.61e-05	0.0628057	0.0628057	56.5251	1	450	1	0.802451	rs72744694	USH2A	intron_variant
704	1	216225717	216225717	A	G	CD4+IL2+	-0.908765	0.220469	4.5e-05	0.0247248	0.0247248	23.093	1	467	1	0.861232	rs75352639	USH2A	intron_variant
705	1	216832989	216832989	A	G	gdTCR	0.302531	0.07467	6.39e-05	0.323863	0.323863	235.772	0.054302	364	1	0.961569	rs10779271	ESRRG	intron_variant
706	1	216927593	216927593	C	G	Bcells	-0.98916	0.240851	4.31e-05	0.0203753	0.0203753	19.112	1	469	1	0.902031	rs183402593	ESRRG	intron_variant
707	1	217004374	217004374	G	A	Th1	-0.8795	0.205213	2.19e-05	0.0258621	0.0258621	24	1	464	0	1	rs35324376	ESRRG	intron_variant
708	1	217072601	217072601	G	A	CD4+naive	0.865486	0.211702	5.3e-05	0.0248619	0.0248619	18	0.0161749	362	0	1	rs17044289	ESRRG	intron_variant
709	1	217103562	217103562	G	A	mDCs	-0.970219	0.236389	4.68e-05	0.0219812	0.0219812	19.7831	1	450	1	0.908319	rs11572501	ESRRG	intron_variant
710	1	217332202	217332202	A	G	IL8	0.6297	0.154265	4.75e-05	0.0522738	0.0522738	49.6601	1	475	1	0.872036	rs76263057		intergenic_variant
711	1	218491558	218491558	G	A	Tc1	-0.770675	0.194163	7.56e-05	0.0349729	0.0349729	32.315	1	462	1	0.836846	rs116635555	RRP15	intron_variant
712	1	218534855	218534855	G	A	CD8+prolif	-1.49025	0.412209	3.19e-05	0.0227333	0.0227333	10.1391	1	223	1	0.599829	rs141573895	TGFB2	intron_variant
713	1	219346409	219346409	C	T	CD8+naive	-0.31257	0.0735184	2.72e-05	0.47961	0.47961	308.869	0.146305	322	1	0.982601	rs7533619	LYPLAL1	upstream_gene_variant
713	1	219391846	219391846	C	CT	Tc1	0.269297	0.0683599	9.32e-05	0.423235	0.423235	391.069	0.848851	462	1	0.915117	rs35082965,rs397765772		upstream_gene_variant
714	1	219486871	219486871	CT	C	CD8+CM	-0.406701	0.100542	6.77e-05	0.490001	0.509999	243.04	0.702518	248	1	0.720207	rs35808238,rs397818185		intergenic_variant
715	1	219487414	219487414	T	C	Tc1	1.04609	0.266653	9.91e-05	0.0150357	0.0150357	13.893	1	462	1	0.996209	rs138912610		intergenic_variant
716	1	219597590	219597590	G	T	Lymphocyte	0.538468	0.126669	2.49e-05	0.0971332	0.0971332	70.713	0.755246	364	1	0.94496	rs17527820		intergenic_variant
716	1	219754012	219754012	C	CT	Th2	0.293146	0.0729719	6.8e-05	0.263463	0.263463	250.29	0.634952	475	1	0.942766	rs559230165,rs199867305		intergenic_variant
717	1	219792380	219792380	G	A	iNKT	0.442195	0.101872	2.07e-05	0.221047	0.221047	115.829	1	262	1	0.974128	rs12133169		intergenic_variant
717	1	219792885	219792885	G	A	CD8+EMRA	-0.709081	0.171316	3.62e-05	0.0796956	0.0796956	39.529	0.37439	248	1	0.929676	rs79221130		intergenic_variant
718	1	219934646	219934646	T	TTCTACTAC	CD4+CM	0.475387	0.105682	9.39e-06	0.139385	0.139385	100.915	0.827044	362	1	0.984442	rs59087403,rs397964570		intergenic_variant
719	1	220615755	220615755	C	T	Treg	-1.01694	0.239367	2.57e-05	0.0179704	0.0179704	17	1	473	0	1	rs75761054		intergenic_variant
720	1	220918953	220918953	T	C	NK	-0.312981	0.0766339	5.18e-05	0.236784	0.236784	215	0.603862	454	0	1	rs189231	2002-03-01	upstream_gene_variant	MOSC2
721	1	220973535	220973535	CG	C	Bcells	-0.293239	0.0689383	2.55e-05	0.294755	0.294755	276.48	0.504451	469	1	0.98351	rs11307933	2001-03-01	intron_variant
721	1	220973535	220973535	CG	C	KREC	-0.286196	0.0710754	6.61e-05	0.29336	0.29336	263.437	0.426951	449	1	0.980782	rs11307933	2001-03-01	intron_variant
722	1	221442865	221442865	A	T	BAFF	-0.356278	0.0899582	8.75e-05	0.200224	0.799776	173.394	0.880398	433	1	0.836777	rs4408157		intergenic_variant
723	1	222019767	222019767	G	A	CD8+IL2+	-0.535015	0.120561	1.22e-05	0.0874101	0.0874101	81.2914	0.236303	465	1	0.94324	rs61825196		intergenic_variant
724	1	222196265	222196265	C	CAA	mDCs	0.376642	0.0932892	6.77e-05	0.168831	0.168831	151.948	0.734656	450	1	0.875574	rs532681279		intergenic_variant
725	1	222312152	222312152	C	T	IL10	-0.888995	0.210687	3.46e-05	0.0257056	0.0257056	24.626	1	479	1	0.879447	rs200774062		intergenic_variant
726	1	222648678	222648678	G	A	gdTCR	0.678315	0.160297	2.51e-05	0.0558408	0.0558408	40.6521	0.252811	364	1	0.888233	rs528932416		intergenic_variant
727	1	222725779	222725779	A	G	mDCs	-0.522354	0.132239	9.45e-05	0.0752909	0.0752909	67.7618	0.496284	450	1	0.90101	rs78105327	HHIPL2	upstream_gene_variant
728	1	223027675	223027675	A	G	Tfh	0.502949	0.113334	1.19e-05	0.117954	0.117954	79.0292	0.416951	335	1	0.994329	rs61839658	DISP1	intron_variant
728	1	223039974	223039974	C	T	CD8+IL2+	0.396807	0.0958298	4.09e-05	0.123692	0.123692	115.034	0.38714	465	1	0.989159	rs61840272	DISP1	intron_variant
729	1	223211710	223211710	C	T	CD4+prolif	0.973904	0.246747	9.73e-05	0.0266964	0.0266964	16.178	1	303	1	0.992338	rs72744151		intergenic_variant
730	1	223722319	223722319	C	T	IL4	-1.35752	0.398647	6.5e-05	0.124764	0.124764	99.3121	0.485738	398	1	0.956541	rs77649485	CAPN8	intron_variant
731	1	224099077	224099077	C	T	IL8	1.41341	0.340636	5.07e-05	0.0113295	0.0113295	10.763	1	475	1	0.795384	rs144373795		intergenic_variant
732	1	224371225	224371225	TAGC	T	BIgE+	-1.24879	0.294092	6.32e-05	0.046246	0.046246	11.654	1	126	1	0.90426	rs372836597	DEGS1	intron_variant
733	1	224391304	224391304	C	A	DCs	-1.09942	0.275229	7.61e-05	0.0143756	0.0143756	13.053	1	454	1	0.999441	rs116241433		regulatory_region_variant
734	1	224705639	224705639	G	A	Plasmablast	1.29135	0.290395	1.85e-05	0.0447154	0.0447154	11	1	123	0	1	rs74896908		intergenic_variant
735	1	224896448	224896448	A	C	BAFF	0.815129	0.208213	8.84e-05	0.0298741	0.0298741	25.871	1	433	1	0.894879	rs78666821	CNIH3	intron_variant
736	1	225525299	225525299	G	GA	BAFF	0.310581	0.078818	9.39e-05	0.238967	0.238967	206.945	0.791	433	1	0.999618	rs5781398,rs397945237	DNAH14	intron_variant
737	1	226696760	226696760	T	C	DCs	-0.549681	0.138473	8.96e-05	0.064967	0.064967	58.99	0.24225	454	1	0.972588	rs61178420		intergenic_variant
738	1	226787939	226787939	G	A	gdTCR	1.16885	0.278614	3.28e-05	0.0174231	0.0174231	12.684	1	364	1	0.992075	rs77703094	C1orf95	intron_variant
739	1	228107421	228107421	C	G	CD8+RTE	-0.600521	0.140608	3.75e-05	0.109202	0.109202	70.3261	0.553633	322	1	0.748504	rs77824589	WNT9A	downstream_gene_variant
739	1	228107421	228107421	C	G	CD8+naive	-0.574672	0.142129	8.46e-05	0.109202	0.109202	70.3261	0.553633	322	1	0.748415	rs77824589	WNT9A	downstream_gene_variant
740	1	229056890	229056890	T	G	Treg	-0.335288	0.0820524	5.1e-05	0.162791	0.162791	154	0.0649924	473	0	1	rs1493082		intergenic_variant
741	1	229076166	229076166	T	G	CD4+	0.839177	0.210469	7.99e-05	0.0302198	0.0302198	22	1	364	0	1	rs61826969		intergenic_variant
742	1	229467984	229467984	T	C	IL6	1.47465	0.333871	3.31e-05	0.0111013	0.0111013	10.524	1	474	1	0.779937	rs78745299	CCSAP	intron_variant
743	1	230107749	230107749	C	T	Th17	-0.415539	0.0816659	1.22e-06	0.474592	0.474592	442.32	0.456725	466	1	0.596029	rs62642829		intergenic_variant
744	1	230210076	230210076	T	C	CD4+naive	0.524107	0.119441	1.53e-05	0.102338	0.102338	74.0927	0.378725	362	1	0.928153	rs10864677	GALNT2	intron_variant
745	1	230309403	230309403	G	T	IL2	0.989274	0.250501	6.7e-05	0.247269	0.247269	132.042	0.31989	267	1	0.99271	rs59153235	GALNT2	intron_variant
746	1	230454546	230454546	T	C	Tregprolif	1.58343	0.389806	7.67e-05	0.0103078	0.0103078	6.06099	1	294	1	0.99484	rs190326884	PGBD5	downstream_gene_variant
747	1	230601921	230601921	G	GCTCTCTCTCT	Bmem	0.284195	0.0666506	2.41e-05	0.395599	0.395599	370.281	0.922935	468	1	0.969512	rs10641809,rs71173800		intergenic_variant
748	1	230688603	230688603	C	CAGAGAG	Btrans	-0.731569	0.178961	7.5e-05	0.126134	0.126134	31.029	1	123	1	0.998805	rs71563445,rs3041402,rs3054979,rs397800894		intergenic_variant
749	1	230762203	230762203	C	G	CD4+RTE	0.700451	0.171516	6.38e-05	0.0573206	0.0573206	41.5001	1	362	1	0.741227	rs185669941		intergenic_variant
750	1	230878826	230878826	T	C	BAFF	0.917982	0.21105	2.07e-05	0.0265866	0.0265866	23.024	1	433	1	0.967921	rs140833994	CAPN9	upstream_gene_variant
751	1	230881492	230881492	C	A	TREC	1.13978	0.280533	6.84e-05	0.0129404	0.0129404	11.931	1	461	1	0.875816	rs28359565	CAPN9	upstream_gene_variant
752	1	230897036	230897036	G	A	IL4	3.05746	0.984332	8.68e-05	0.0117261	0.0117261	9.33398	1	398	1	0.81512	rs115180542	CAPN9	intron_variant
753	1	231130286	231130286	AT	A	CD4+EM	-0.366059	0.0893581	4.96e-05	0.255723	0.255723	185.143	0.579816	362	1	0.887362	rs58776412,rs796894832	ARV1	intron_variant
754	1	231225203	231225203	CA	C	CD8+prolif	1.0693	0.260563	7.09e-05	0.0323475	0.0323475	14.427	1	223	1	0.966952	rs35993167		intergenic_variant
755	1	231243211	231243211	A	G	CD4+naive	0.381279	0.0780359	1.52e-06	0.324586	0.324586	235	0.548609	362	0	1	rs12091966		intergenic_variant
756	1	231341400	231341400	A	C	IL4	7.81342	11.3554	5.44e-05	0.0100553	0.0100553	8.00402	1	398	1	0.583895	rs186916056	TRIM67	intron_variant
757	1	231523003	231523003	C	A	BIgE+	0.633557	0.130938	6.84e-06	0.468859	0.468859	118.152	0.856681	126	1	0.722643	rs58696423	EGLN1	intron_variant
757	1	231523003	231523003	C	A	CD4+	0.356229	0.0831247	2.64e-05	0.462358	0.462358	336.597	0.67332	364	1	0.700972	rs58696423	EGLN1	intron_variant
758	1	231796216	231796216	A	T	CD4+EM	-0.312521	0.0733277	2.58e-05	0.389088	0.389088	281.7	0.438358	362	1	0.975439	rs1094654	DISC1	intron_variant	DISC1	yes
758	1	231860372	231860372	A	G	Bswitch	-0.29447	0.0697322	2.93e-05	0.284065	0.284065	265.885	0.568485	468	1	0.979894	rs12723735	DISC1	intron_variant	DISC1	yes
759	1	231958984	231958984	C	CAT	IL8	0.286593	0.0702102	5.28e-05	0.284726	0.284726	270.49	0.571881	475	1	0.976667	rs10686734	DISC1	intron_variant
760	1	231978640	231978640	A	G	CD4+prolif	0.329343	0.0798894	4.86e-05	0.37373	0.62627	226.48	0.326544	303	1	0.954714	rs7523738	DISC1	intron_variant
761	1	232020193	232020193	T	G	CD4+IL21+	1.47563	0.320083	3.01e-05	0.0262384	0.0262384	8.8161	1	168	1	0.857039	rs555812325	DISC1	intron_variant
762	1	232090833	232090833	T	C	CD4+EM	-1.18661	0.299402	5e-05	0.0170014	0.0170014	12.309	1	362	1	0.804147	rs74709505	DISC1	intron_variant
763	1	232183665	232183665	G	A	IFNg	0.403954	0.0993387	5.51e-05	0.118481	0.118481	113.268	0.506888	478	1	0.93944	rs113749048		intergenic_variant
764	1	232989818	232989818	A	G	KREC	-0.73868	0.182814	9.38e-05	0.0420551	0.0420551	37.7655	1	449	1	0.743068	rs72756272		regulatory_region_variant
765	1	233705666	233705666	C	T	DCs	0.927983	0.214202	2.07e-05	0.0251795	0.0251795	22.863	1	454	1	0.95894	rs55755004		intergenic_variant
766	1	233759918	233759918	T	C	IL10	-0.34792	0.0858157	6.02e-05	0.241993	0.241993	231.829	1	479	1	0.714044	rs701213	KCNK1	intron_variant
767	1	233976471	233976471	A	G	CD4+EMRA	-0.442863	0.106704	4.6e-05	0.192992	0.807008	98.4259	0.541169	255	1	0.982661	rs4539077		intergenic_variant
768	1	234003464	234003464	TTTTGTTTTGTTTTTTG	T	Tcells	-0.640143	0.159365	7.04e-05	0.0622609	0.0622609	42.711	0.625878	343	1	0.990937	rs372536448		intergenic_variant
769	1	234102991	234102991	G	GC	NKT	0.890705	0.213452	4.55015e-05	0.0278367	0.0278367	25.2201	1	453	1	0.848459	rs112661542	SLC35F3	intron_variant
770	1	234246903	234246903	T	G	IL12	-7.48176	12.5961	2.87e-05	0.0323768	0.0323768	23.6351	1	365	1	0.834021	rs12137041	SLC35F3	intron_variant
771	1	234424671	234424671	A	T	Bmem	0.379337	0.0948763	7.02e-05	0.143651	0.143651	134.457	0.569233	468	1	0.904356	rs637780	SLC35F3	intron_variant
772	1	234463120	234463120	ATTT	ATT	IFNg	-0.799355	0.196369	5.78e-05	0.02968	0.02968	28.3741	1	478	1	0.930436	rs869038115,rs534703767	SLC35F3	downstream_gene_variant
773	1	234481678	234481678	A	G	IL6	-0.323145	0.0802176	7.22e-05	0.341425	0.658575	323.671	0.918505	474	1	0.663515	rs3001707		intergenic_variant
774	1	234893210	234893210	C	T	NKT	-0.291773	0.0681451	2.25205e-05	0.37237	0.37237	337.367	0.615634	453	1	0.975251	rs2920593		downstream_gene_variant
775	1	235012759	235012759	T	C	pDCs	-0.340764	0.0824605	3.88e-05	0.188827	0.188827	168.434	0.00270899	446	1	0.892016	rs61836342		regulatory_region_variant
776	1	235059175	235059175	C	T	CD8+CM	0.428544	0.0995489	2.42e-05	0.354566	0.645434	175.865	0.0699652	248	1	0.927848	rs2673961		intergenic_variant
777	1	235078957	235078957	C	T	pDCs	-0.751739	0.184434	4.99e-05	0.035935	0.035935	32.054	1	446	1	0.952772	rs1107803		intergenic_variant
778	1	235712929	235712929	TCTG	T	IL8	0.265642	0.0668432	8.44e-05	0.397645	0.397645	377.763	0.77397	475	1	0.954813	rs71799487,rs369821146	GNG4	3_prime_UTR_variant
779	1	235893915	235893915	A	G	CD8+EM	-0.39933	0.100006	8.07e-05	0.368835	0.368835	182.942	0.100548	248	1	0.892573	rs2208383	LYST	intron_variant
780	1	235952219	235952219	A	C	NKT	1.41244	0.311455	5.06105e-05	0.0129183	0.0129183	11.704	1	453	1	0.709693	rs186924894	LYST	intron_variant
781	1	236442804	236442804	C	CAAAAA	IL12	0.72356	0.172044	1.33e-05	0.440897	0.440897	321.855	0.201856	365	1	0.864323	rs557153936,rs66723612,rs57596875	ERO1LB	intron_variant
782	1	236459904	236459904	T	A	IL12	1.48725	0.333904	3.63e-06	0.0664538	0.0664538	48.5113	1	365	1	0.939251	rs74577448		intergenic_variant
783	1	236601043	236601043	CT	C	Lymphocyte	-0.525099	0.126241	6.21e-05	0.12143	0.12143	88.401	0.629087	364	1	0.767865	rs750573324,rs5781886	EDARADD	intron_variant
784	1	236651309	236651309	A	G	CD4+naive	-0.620887	0.151108	4.86e-05	0.0621547	0.0621547	45	1	362	0	1	rs75452357	EDARADD	downstream_gene_variant
785	1	236880355	236880355	G	A	CD4+IL2+	-0.81975	0.205869	7.48e-05	0.026831	0.0268309	25.0602	1	467	1	0.956517	rs111888885	ACTN2	intron_variant
786	1	237138195	237138195	G	T	Tcells	-0.755278	0.191573	9.99e-05	0.0445395	0.0445395	30.5541	1	343	1	0.924559	rs113424129		intergenic_variant
787	1	237188421	237188421	A	C	CD4+IL21+	1.1029	0.258044	3.09e-05	0.0364201	0.0364201	12.2372	1	168	1	0.949429	rs547564458		intergenic_variant
788	1	237257761	237257761	T	A	gdTCR	0.299089	0.0750589	8.07e-05	0.4673	0.4673	340.194	0.401077	364	1	0.972714	rs6428993	RYR2	intron_variant
789	1	237613986	237613986	G	C	Tfh	0.364504	0.0827442	1.56e-05	0.479562	0.479562	321.307	0.0809099	335	1	0.897326	rs10925421	RYR2	intron_variant
790	1	237875535	237875535	T	C	Bnaive	1.16337	0.272455	4.82e-05	0.0154455	0.0154455	14.457	1	468	1	0.871582	rs61830260	RYR2	intron_variant
791	1	238524764	238524764	AGTTT	A	CD4+EM	0.821545	0.207449	5.76e-05	0.0335304	0.0335304	24.276	0.304265	362	1	0.892212	rs34384782		intergenic_variant
792	1	238900923	238900923	G	C	KREC	-1.07814	0.253387	2.59e-05	0.0176336	0.0176336	15.835	1	449	1	0.959229	rs141696056		intergenic_variant
793	1	238922651	238922651	C	G	DCs	0.280587	0.0706018	8.31e-05	0.393025	0.393025	356.867	1	454	1	0.887034	rs61830577		intergenic_variant
794	1	239232525	239232525	AATGC	A	pDCs	1.08398	0.281172	9.75e-05	0.0166513	0.0166513	14.853	1	446	1	0.863061	rs574274620		intergenic_variant
795	1	239465541	239465541	G	A	IL10	-0.305974	0.0742276	4.55e-05	0.276591	0.276591	264.974	1	479	1	0.877392	rs6684249		intergenic_variant
796	1	239977195	239977195	C	T	CD4+prolif	-1.2816	0.26445	3.27e-06	0.0258764	0.974124	15.6811	1	303	1	0.82035	rs491905	CHRM3	intron_variant
797	1	240070603	240070603	T	C	CD4+EMRA	0.485927	0.11083	1.75e-05	0.202004	0.202004	103.022	1	255	1	0.894651	rs3738435	CHRM3	intron_variant
797	1	240070603	240070603	T	C	CD4+CM	-0.384869	0.0975842	9.56e-05	0.194543	0.194543	140.849	1	362	1	0.877885	rs3738435	CHRM3	intron_variant
798	1	240259213	240259213	G	A	CD8+IL2+	-0.600812	0.14053	2.1e-05	0.0717101	0.0717101	66.6904	0.152829	465	1	0.835061	rs77485429	FMN2	intron_variant
799	1	240396691	240396691	G	A	Tcells	0.438059	0.103537	4.36e-05	0.253695	0.253695	174.035	0.390408	343	1	0.623058	rs200367606	FMN2	intron_variant
800	1	240518192	240518192	T	G	IL12	-2.97516	1.44641	6.86e-05	0.0371466	0.0371466	27.117	1	365	1	0.692742	rs78775730	FMN2	intron_variant
801	1	240694114	240694114	G	A	IL8	-0.286495	0.0695448	4.44e-05	0.384211	0.615789	365	0.0118756	475	0	1	rs3828024	GREM2	intron_variant
802	1	240828320	240828320	A	G	CD8+prolif	0.512159	0.127508	7.45e-05	0.184778	0.184778	82.411	0.252681	223	1	0.763549	rs12121205		intergenic_variant
803	1	240836320	240836320	A	T	Bswitch	-0.871515	0.222679	8.74e-05	0.0244499	0.0244499	22.8851	1	468	1	0.826684	rs74149190		intergenic_variant
804	1	241528499	241528499	G	A	gdTCR	1.18803	0.291252	4.37e-05	0.0168627	0.0168627	12.276	1	364	1	0.887419	rs34500990		intergenic_variant
805	1	241621111	241621111	C	T	Bswitch	0.763448	0.181958	3.4e-05	0.0341635	0.0341635	31.977	1	468	1	0.944846	rs72762496		intergenic_variant
806	1	241622123	241622123	G	A	IL10	0.790172	0.191376	4.26e-05	0.0281837	0.0281837	27	1	479	0	1	rs34138241		intergenic_variant
807	1	241764659	241764659	G	GT	iNKT	0.401473	0.0944142	2.54e-05	0.292389	0.292389	153.212	0.367107	262	1	0.877029	rs34332468	OPN3	intron_variant
808	1	242011406	242011406	T	C	NKT	0.365246	0.0818118	9.92835e-06	0.27193	0.72807	246.369	0.905173	453	1	0.784539	rs1776179	EXO1	upstream_gene_variant
809	1	242094967	242094967	C	G	CD4+GMCSF+	0.718197	0.15295	8.45e-06	0.168386	0.168386	40.7494	0.317132	121	1	0.89581	rs10926597		intergenic_variant
810	1	242378495	242378495	ATCT	A	CD4+	-0.407404	0.097085	3.22e-05	0.153497	0.153497	111.746	0.0645909	364	1	0.92128	rs141301563,rs372331661	PLD5	intron_variant
811	1	242379877	242379877	T	G	CD4+GMCSF+	0.486431	0.117452	6.21e-05	0.416607	0.416607	100.819	0.852288	121	1	0.993818	rs7551443	PLD5	intron_variant
812	1	242509457	242509457	T	C	IL12	-2.01986	0.65019	4.56e-05	0.0542495	0.0542495	39.6021	0.611846	365	1	0.903518	rs181307029	PLD5	intron_variant
813	1	243031215	243031215	A	G	CD4+IL2+	0.259613	0.0642752	6.19e-05	0.416341	0.416341	388.862	0.505074	467	1	0.990326	rs4658502		intergenic_variant
814	1	243057794	243057794	T	TA	CD8+CM	-0.418211	0.0989905	4.62e-05	0.493614	0.506386	244.833	0.251757	248	1	0.689111	rs74162228,rs397752630		intergenic_variant
815	1	243080891	243080891	A	T	Th17	-0.57946	0.142328	5.63e-05	0.0610388	0.0610388	56.8882	0.392564	466	1	0.886548	rs72772621		intergenic_variant
816	1	243454680	243454680	G	A	CD8+prolif	0.555982	0.133899	4.89e-05	0.128464	0.128464	57.2949	0.760172	223	1	0.992852	rs11807162	SDCCAG8	intron_variant
817	1	243569429	243569429	G	A	CD8+EMRA	-1.49004	0.346976	4.27e-05	0.0205344	0.0205344	10.1851	1	248	1	0.757352	rs114417969	SDCCAG8	intron_variant
818	1	243703179	243703179	A	G	Btrans	-0.93976	0.212088	4.01e-05	0.10145	0.10145	24.9567	0.602253	123	1	0.912242	rs72759896	AKT3	intron_variant
819	1	244051339	244051339	C	T	CD8+	-1.24661	0.299983	6.68e-05	0.0191064	0.0191064	12.572	1	329	1	0.829577	rs12136251		intergenic_variant
820	1	244243575	244243575	T	A	CD4+GMCSF+	0.6485	0.141316	2.84e-05	0.390348	0.609652	94.4642	0.178495	121	1	0.746873	rs2486545		intergenic_variant
821	1	244369276	244369276	G	A	Bswitch	-0.827961	0.211356	9e-05	0.0252201	0.0252201	23.606	1	468	1	0.950636	rs12032278		intergenic_variant
822	1	244464197	244464197	T	C	IL12	0.739315	0.186212	5.69e-05	0.234247	0.234247	171	1	365	0	1	rs7539318		regulatory_region_variant	ADSS
823	1	244926364	244926364	G	A	Bswitch	-1.09277	0.271944	5.43e-05	0.01939	0.01939	18.149	1	468	1	0.669983	rs138862706		intergenic_variant
824	1	244974343	244974343	T	C	CD8+IL2+	1.60917	0.360042	8.06e-05	0.0113237	0.0113237	10.531	1	465	1	0.630714	rs9729513		intergenic_variant
825	1	245304764	245304764	A	G	IL17	0.400391	0.0992715	7.3e-05	0.25	0.25	118	0.486471	236	0	1	rs34928104		intergenic_variant
826	1	245340301	245340301	C	A	Bswitch	-0.461323	0.115162	7.11e-05	0.0866774	0.0866774	81.13	0.560507	468	1	0.987088	rs79843942	KIF26B	intron_variant
827	1	245562107	245562107	C	T	IL6	-0.534164	0.129165	3.83e-05	0.0583175	0.0583175	55.285	0.173139	474	1	0.972744	rs10924190	KIF26B	intron_variant
828	1	245591196	245591196	G	A	DCs	0.366808	0.0898881	5.66e-05	0.179194	0.820806	162.708	0.522557	454	1	0.911229	rs1173851	KIF26B	intron_variant
829	1	245848996	245848996	G	A	BAFF	-0.662843	0.15703	2.81e-05	0.0540196	0.0540196	46.781	1	433	1	0.864081	rs61744484	KIF26B	missense_variant
830	1	246397223	246397223	A	G	CD8+IL2+	0.788749	0.18297	1.45e-05	0.0463851	0.0463851	43.1381	1	465	1	0.711236	rs12749462	SMYD3	intron_variant
831	1	246703487	246703487	A	G	KREC	0.483955	0.116352	4.25e-05	0.0997795	0.0997795	89.602	0.78589	449	1	0.868509	rs12134500	TFB2M	downstream_gene_variant
832	1	246703538	246703538	G	A	IL2	1.18464	0.303604	8.03e-05	0.193474	0.193474	103.315	0.844871	267	1	0.848268	rs7550244	TFB2M	downstream_gene_variant
833	1	246756621	246756621	CT	C	CD4+naive	0.397473	0.0982119	6.25e-05	0.182495	0.182495	132.126	0.722478	362	1	0.881516	rs74163465,rs565822143	CNST	intron_variant
834	1	246785396	246785396	C	T	IFNg	0.453646	0.111401	5.42e-05	0.0979998	0.0979998	93.6878	1	478	1	0.927772	rs72762787	CNST	intron_variant
835	1	247389150	247389150	C	T	IL6	-0.639241	0.161938	9.02e-05	0.0400844	0.0400844	38	1	474	0	1	rs78624222		intergenic_variant
836	1	247465238	247465238	C	T	CD8+GMCSF+	0.528306	0.121541	2.78e-05	0.265585	0.265585	64.2716	0.813605	121	1	0.940385	rs12405400	ZNF496	intron_variant
837	1	247645039	247645039	C	T	CD8+prolif	-1.62232	0.401955	7.64e-05	0.0142668	0.0142668	6.36299	1	223	1	0.958788	rs142799550		intergenic_variant
838	1	247674140	247674140	T	C	IL10	-0.261042	0.0643292	5.73e-05	0.345589	0.345589	331.074	0.157081	479	1	0.977822	rs2387039	GCSAML	intron_variant
839	1	247720514	247720514	C	A	Lymphocyte	-0.682315	0.156212	2.05e-05	0.0653094	0.0653094	47.5452	0.382988	364	1	0.924469	rs78789435	GCSAML	intron_variant
840	1	247792305	247792305	G	A	IL10	0.28999	0.0667137	1.69e-05	0.432509	0.432509	414.344	0.577034	479	1	0.909127	rs2387139		intergenic_variant
841	1	247845982	247845982	C	T	IL4	-8.11405	18.206	2.64e-05	0.045093	0.045093	35.894	0.168966	398	1	0.970865	rs78648942	TRIM58	intron_variant
842	1	247941928	247941928	C	T	IL6	1.22689	0.305469	5.9e-05	0.0118534	0.0118534	11.237	0.0570984	474	1	0.824286	rs142545017	TRIM58	intron_variant
843	1	248567543	248567543	A	G	Bcells	-0.50382	0.113399	1.3e-05	0.0962601	0.0962601	90.292	0.290261	469	1	0.827583	rs11488109	OR2T1	upstream_gene_variant
843	1	248598686	248598686	TC	T	Bnaive	-0.377062	0.0861221	2.46e-05	0.371096	0.371096	347.346	0.765962	468	1	0.577791	rs67307993		intergenic_variant	OR2T3
844	1	248598687	248598687	C	T	Tcells	0.465353	0.110348	6.5e-05	0.265874	0.734126	182.39	0.331657	343	1	0.574743	rs1770088		intergenic_variant
844	1	248712409	248712409	G	A	Tc1	-0.405541	0.101509	7.89e-05	0.1992	0.1992	184.061	1	462	1	0.613973	rs373858295		intergenic_variant
845	1	248734150	248734150	A	G	Th1	-0.586813	0.128513	1.24e-05	0.11496	0.11496	106.683	0.818774	464	1	0.59867	rs4474297	OR2T34	downstream_gene_variant
846	1	249209648	249209648	G	A	Tregprolif	0.780495	0.19775	9.78e-05	0.0442177	0.0442177	26	1	294	0	1	rs74965151	PGBD2	intron_variant
847	2	67454	67454	CCT	C	CD4+	1.73415	0.352617	2.34e-06	0.0123846	0.0123846	9.01599	1	364	1	0.790017	rs544962845		intergenic_variant
848	2	503084	503084	A	G	CD4+naive	0.563027	0.127059	1.32e-05	0.0955378	0.0955378	69.1694	1	362	1	0.906039	rs112972390		intergenic_variant
848	2	547392	547392	G	A	IL8	-0.669964	0.156946	2.16e-05	0.0488464	0.0488464	46.4041	1	475	1	0.850443	rs112391706		downstream_gene_variant
849	2	826815	826815	CACA	C	IFNg	0.847924	0.202659	3.83e-05	0.0269174	0.0269174	25.733	1	478	1	0.948981	rs559705644	LOC339822	intron_variant
850	2	864134	864134	T	C	CD8+CM	-0.482156	0.116004	5.96e-05	0.231744	0.231744	114.945	0.719006	248	1	0.728552	rs11673893	LOC339822	upstream_gene_variant
850	2	904030	904030	T	C	CD4+naive	-0.349738	0.0874652	7.64e-05	0.229282	0.770718	166	0.655509	362	0	1	rs6548280		upstream_gene_variant
851	2	957990	957990	T	TTGAAC	IFNg	0.292361	0.0713828	4.77e-05	0.277748	0.722252	265.527	0.360959	478	1	0.945351	rs71299843,rs60995715	SNTG2	intron_variant
852	2	962558	962558	G	A	Th17	-1.08493	0.243826	9.78e-06	0.0186942	0.0186942	17.423	1	466	1	0.930334	rs568429824	SNTG2	intron_variant
853	2	1176904	1176904	A	G	Bcells	-1.0656	0.258492	7.33e-05	0.0172314	0.0172314	16.1631	1	469	1	0.854794	rs113659194	SNTG2	intron_variant
854	2	1469917	1469917	C	T	CD8+EM	-1.13109	0.258857	1.94e-05	0.0292137	0.0292137	14.49	1	248	1	0.982458	rs76042511	TPO	intron_variant
855	2	1476746	1476746	T	C	DCs	1.36639	0.305178	1.56e-05	0.0143106	0.0143106	12.994	1	454	1	0.773669	rs115811871	TPO	intron_variant
856	2	1528477	1528477	A	C	BIgE+	0.846477	0.198226	4.17e-05	0.115045	0.115045	28.9913	0.360593	126	1	0.969251	rs62117026	TPO	intron_variant
856	2	1534924	1534924	A	G	BAFF	1.11784	0.283849	5.71e-05	0.0159515	0.0159515	13.814	1	433	1	0.910873	rs148746455	TPO	intron_variant
857	2	1688963	1688963	C	T	CD4+RTE	-0.668872	0.157667	3.08e-05	0.061385	0.061385	44.4427	0.12197	362	1	0.746883	rs115155770	PXDN	intron_variant
858	2	2162360	2162360	T	C	BIgE+	-0.72864	0.178361	7.53e-05	0.15873	0.15873	40	0.0409787	126	0	1	rs73913232	MYT1L	intron_variant
859	2	2523184	2523184	T	G	mDCs	-1.08181	0.272605	7.82e-05	0.0175489	0.0175489	15.794	1	450	1	0.846088	rs141069232		intergenic_variant
860	2	2682743	2682743	C	T	Plasmablast	-0.611825	0.14926	9.62e-05	0.241811	0.241811	59.4855	0.804104	123	1	0.867647	rs13425541		intergenic_variant
861	2	2735119	2735119	A	G	Bswitch	0.59068	0.141955	4.14e-05	0.0543323	0.945668	50.855	1	468	1	0.963329	rs7588252		intergenic_variant
862	2	2997771	2997771	A	G	Th2	-0.304262	0.0741415	4.85e-05	0.234878	0.234878	223.134	0.440512	475	1	0.96873	rs12621931		intron_variant
863	2	3475399	3475399	T	A	Th2	-0.261695	0.0646931	6.05e-05	0.495683	0.504317	470.899	0.713223	475	1	0.979934	rs12714378	TRAPPC12	intron_variant
864	2	3794030	3794030	A	T	CD4+EMRA	0.794803	0.191737	4.93e-05	0.0688081	0.0688081	35.0921	0.611457	255	1	0.831227	rs113101856	DCDC2C	intron_variant
865	2	4109746	4109746	G	A	pDCs	1.36309	0.345937	6.05e-05	0.0102152	0.0102152	9.11196	1	446	1	0.914924	rs112959782		intergenic_variant
866	2	4123464	4123464	T	TCCCTC	mDCs	-0.690091	0.172583	5.71e-05	0.049531	0.049531	44.5779	0.615117	450	1	0.808118	rs200964787		intergenic_variant
867	2	4283862	4283862	G	A	Bswitch	0.675434	0.158648	3.66e-05	0.0687078	0.0687078	64.3105	0.711657	468	1	0.630255	rs17550912		intergenic_variant
868	2	4425359	4425359	T	C	IL4	1.74284	0.418433	2.03e-05	0.0477075	0.0477075	37.9752	1	398	1	0.71879	rs658758		intergenic_variant
869	2	4475330	4475330	C	T	CD4+GMCSF+	-0.532298	0.129503	6.99e-05	0.35124	0.64876	85.0001	0.318977	121	0	1	rs34794085		intergenic_variant
869	2	4495174	4495174	C	T	IL2	-1.0786	0.295355	9.24e-05	0.397004	0.397004	212	0.159103	267	0	1	rs651418		intergenic_variant
870	2	4531742	4531742	A	AAT	CD4+prolif	-0.470131	0.115241	6.07e-05	0.143091	0.143091	86.7131	0.813015	303	1	0.944028	rs112407475,rs750573797		intergenic_variant
871	2	4767963	4767963	T	C	IL8	0.372539	0.0890739	3.7e-05	0.165077	0.165077	156.823	0.867562	475	1	0.905715	rs35828846		intergenic_variant
872	2	4776159	4776159	T	TAAGA	IL17	1.87985	0.411452	9.23e-06	0.0132734	0.0132734	6.26504	1	236	1	0.844043	rs143283110		intergenic_variant
873	2	4827173	4827173	G	T	Th17	1.43377	0.344415	1.45e-05	0.0129667	0.0129667	12.085	1	466	1	0.677034	rs76292563		intergenic_variant
874	2	4847008	4847008	CAA	C	TREC	-0.274743	0.0662	3.98e-05	0.387697	0.612303	357.457	0.239626	461	1	0.937904	rs56954992,rs796669050		intergenic_variant
875	2	5678429	5678429	GTT	GTTT	IL17	0.438104	0.107021	6.35e-05	0.277084	0.722916	130.784	0.622865	236	1	0.805993	rs71400832,rs528862926,rs386389449,rs376857230		intergenic_variant
876	2	5713560	5713560	G	A	CD4+EMRA	1.42375	0.331981	4.74e-05	0.0201158	0.0201158	10.2591	1	255	1	0.807217	rs140285256		intergenic_variant
877	2	5748879	5748879	T	A	pDCs	-1.1447	0.286231	7.14e-05	0.0152141	0.0152141	13.571	1	446	1	0.892969	rs112924940		intergenic_variant
878	2	5922751	5922751	C	T	CD8+	-0.365723	0.0776929	3.59e-06	0.367804	0.367804	242.015	0.812501	329	1	0.994438	rs2722612		intergenic_variant
879	2	6554222	6554222	G	A	Tregprolif	-1.20953	0.258987	6.95e-06	0.0253963	0.0253963	14.933	1	294	1	0.921463	rs62110016		intergenic_variant
880	2	6643564	6643564	A	AAC	NKT	-0.324808	0.0717374	8.18198e-06	0.401535	0.401535	363.791	1	453	1	0.822706	rs140872035,rs776046498,rs35778731,rs397810256		intergenic_variant
881	2	6807212	6807212	T	C	Th17	-0.403176	0.0992462	5.53e-05	0.132582	0.132582	123.566	0.683627	466	1	0.866036	rs62105485		intergenic_variant
882	2	7167805	7167805	T	A	CD4+IL2+	0.825033	0.180694	8.3e-06	0.0315022	0.0315022	29.4231	0.362013	467	1	0.971997	rs2037325	RNF144A	intron_variant
883	2	7489236	7489236	A	C	CD4+RTE	1.31277	0.319583	3.08e-05	0.0144862	0.0144862	10.488	1	362	1	0.869809	rs115755067		intergenic_variant
884	2	7507315	7507315	A	G	IL2	1.32123	0.316052	7.14e-06	0.243697	0.243697	130.134	0.868476	267	1	0.750093	rs12616083		intergenic_variant
885	2	7812744	7812744	A	G	Bmem	-1.29154	0.288329	6.72e-06	0.0145865	0.0145865	13.653	1	468	1	0.857958	rs191965358		intron_variant
886	2	8168481	8168481	G	A	Lymphocyte	-0.998468	0.2422	6.16e-05	0.0276156	0.0276156	20.1042	1	364	1	0.847399	rs555242908	LINC00299	intron_variant
887	2	8188179	8188179	T	A	TREC	0.771001	0.170706	9.03e-06	0.0391184	0.960882	36.0672	1	461	1	0.836039	rs4669240	LINC00299	intron_variant
888	2	8470198	8470198	A	G	CD4+IL2+	0.40755	0.0969483	3.06e-05	0.126436	0.126436	118.091	0.831918	467	1	0.969573	rs78942221	LINC00299	upstream_gene_variant
889	2	8572964	8572964	A	G	IL2	-7.84444	14.6806	9.75e-06	0.0996075	0.0996075	53.1904	1	267	1	0.921702	rs379131		intergenic_variant
890	2	8581288	8581288	G	A	iNKT	0.402944	0.10116	8.68e-05	0.198473	0.198473	104	0.329683	262	0	1	rs13387845		intergenic_variant
891	2	8735034	8735034	G	A	TNFa	1.06563	0.261046	5.60444e-05	0.0213949	0.0213949	19.127	1	447	1	0.697944	rs149267321		intergenic_variant
892	2	8764864	8764864	A	G	NK	-1.18979	0.309836	7.87e-05	0.0200088	0.0200088	18.168	1	454	1	0.614997	rs141502411		intergenic_variant
893	2	8766168	8766168	T	C	Bnaive	0.433037	0.108082	8.06e-05	0.119053	0.119053	111.434	1	468	1	0.824419	rs34736233		regulatory_region_variant
894	2	9192416	9192416	G	A	Tcells	1.41621	0.348587	7.6e-05	0.0129548	0.0129548	8.88699	1	343	1	0.829849	rs150010679		intergenic_variant
895	2	9251307	9251307	AG	A	IL8	-0.353941	0.0886816	7.72e-05	0.164355	0.164355	156.137	0.617031	475	1	0.913123	rs35882651,rs397871017		regulatory_region_variant
896	2	9279596	9279596	T	TCA	Bswitch	-0.490391	0.117229	3.56e-05	0.07162	0.07162	67.0363	0.017573	468	1	0.956372	rs527997679,rs35372436		regulatory_region_variant
897	2	9401068	9401068	G	A	CD8+EMRA	1.08913	0.275376	9.83e-05	0.0262097	0.0262097	13	1	248	0	1	rs115536382	ASAP2	intron_variant
898	2	9404324	9404324	AAAT	A	CD4+GMCSF+	0.600894	0.134225	3.03e-05	0.293358	0.293358	70.9926	1	121	1	0.843489	rs148520974,rs537445956	ASAP2	intron_variant
899	2	9825979	9825979	G	A	CD8+EM	1.70035	0.385606	6.06e-05	0.0134335	0.0134335	6.66302	1	248	1	0.871409	rs114884389		intergenic_variant
900	2	9829881	9829881	T	C	IL12	-1.01137	0.247938	3.29e-05	0.129995	0.870005	94.8963	0.483114	365	1	0.907333	rs7421190		intergenic_variant
901	2	9894459	9894459	G	A	TREC	0.532669	0.13393	7.27e-05	0.0659764	0.0659764	60.8302	1	461	1	0.83521	rs72779084		downstream_gene_variant
902	2	9913813	9913813	G	C	CD8+	0.649446	0.150987	2.44e-05	0.0883965	0.0883965	58.1649	0.148702	329	1	0.836531	rs13405075		upstream_gene_variant
903	2	9949846	9949846	T	C	mDCs	-0.362886	0.092053	9.54e-05	0.138326	0.138326	124.493	0.0726323	450	1	0.964171	rs79111324		intergenic_variant
904	2	10049578	10049578	A	C	DCs	0.580999	0.143552	4.81e-05	0.0611149	0.0611149	55.4923	0.220589	454	1	0.849222	rs62128576	TAF1B	intron_variant	TAF1B	yes
905	2	10086723	10086723	TA	T	CD4+prolif	-0.355442	0.0868558	5.53e-05	0.428142	0.428142	259.454	1	303	1	0.813996	rs34378593,rs796784558		intergenic_variant
905	2	10600391	10600391	A	ACT	CD8+GMCSF+	0.568025	0.139733	9.66e-05	0.193871	0.193871	46.9168	0.563753	121	1	0.951868	rs60646349,rs397698391		intergenic_variant
906	2	10603981	10603981	T	TCCTC	CD4+CM	-0.367586	0.0848111	2.26e-05	0.317345	0.317345	229.758	0.808567	362	1	0.838571	rs144856149		intergenic_variant
907	2	10614726	10614726	G	A	CD8+IL2+	-0.76666	0.187569	5.09e-05	0.0311828	0.0311828	29	1	465	0	1	rs12622274		intergenic_variant
908	2	10728102	10728102	A	C	CD8+prolif	-0.867366	0.215801	7.84e-05	0.0493274	0.0493274	22	1	223	0	1	rs111407972	NOL10	intron_variant
909	2	10981995	10981995	G	T	Th1	0.919841	0.22697	6.72e-05	0.0211358	0.0211358	19.614	1	464	1	0.98123	rs78250854	PDIA6	upstream_gene_variant
910	2	11009362	11009362	A	G	TNFa	0.487347	0.123593	9.39229e-05	0.0722282	0.0722282	64.572	0.485988	447	1	0.996196	rs56143011		regulatory_region_variant
911	2	11050238	11050238	C	T	CD8+	0.79203	0.18079	1.57e-05	0.0410334	0.0410334	27	0.0943106	329	0	1	rs78688982	KCNF1	upstream_gene_variant
912	2	11103159	11103159	A	G	Lymphocyte	0.342807	0.0832453	5.31e-05	0.444213	0.555787	323.387	0.595417	364	1	0.725243	rs6432155		regulatory_region_variant
913	2	11223047	11223047	TTA	T	Bswitch	1.13678	0.275725	3.47e-05	0.0152917	0.0152917	14.313	1	468	1	0.923783	rs142640811,rs35854286		intergenic_variant
914	2	11264529	11264529	C	G	Tregprolif	0.443277	0.111976	9.85e-05	0.197637	0.197637	116.211	1	294	1	0.795968	rs2292650	FLJ33534	intron_variant
915	2	11297671	11297671	GC	G	Th17	-0.304858	0.0706298	1.82e-05	0.437813	0.437813	408.042	0.0731729	466	1	0.89809	rs11355214,rs869203968,rs747228196,rs397870663	PQLC3	intron_variant
916	2	11510838	11510838	T	C	Bmem	0.440537	0.0987612	1.01e-05	0.12273	0.87727	114.875	0.830273	468	1	0.990823	rs6719739		TF_binding_site_variant
917	2	11693125	11693125	A	G	Treg	0.824647	0.212667	7.57e-05	0.0295867	0.0295867	27.989	1	473	1	0.817078	rs185342863	GREB1	intron_variant
918	2	11704836	11704836	G	T	BIgE+	-0.567639	0.123872	1.44e-05	0.461488	0.538512	116.295	0.720484	126	1	0.882426	rs1898003	GREB1	intron_variant
919	2	11808299	11808299	C	T	Lymphocyte	1.03961	0.261247	5.34e-05	0.0319208	0.0319208	23.2383	1	364	1	0.629441	rs76369609	NTSR2	intron_variant
920	2	11937158	11937158	G	C	CD8+EM	-0.44531	0.0974835	7.36e-06	0.311108	0.311108	154.31	0.65647	248	1	0.931439	rs6708316	LPIN1	intron_variant
921	2	12174548	12174548	C	T	Tc1	0.720552	0.177426	5.68e-05	0.030303	0.030303	28	0.059084	462	0	1	rs12999185		intron_variant
922	2	12226483	12226483	CAG	C	CD8+CM	1.29684	0.292676	1.08e-05	0.02575	0.02575	12.772	1	248	1	0.890734	rs202100941		intron_variant
923	2	12268792	12268792	CTG	C	Tregprolif	1.58339	0.364458	3.2e-05	0.0140443	0.0140443	8.25805	1	294	1	0.886966	rs556726652		intron_variant
924	2	12273177	12273177	A	G	mDCs	-0.724667	0.182105	7.98e-05	0.0344444	0.0344444	31	1	450	0	1	rs114516377		intron_variant
924	2	12327199	12327199	A	G	CD4+CM	-0.282931	0.0713204	8.68e-05	0.477901	0.522099	346	0.527221	362	0	1	rs10181369		intron_variant
925	2	12372623	12372623	A	G	DCs	-0.337879	0.0847994	7.93e-05	0.214348	0.785652	194.628	0.0912411	454	1	0.949452	rs4669835		intron_variant
926	2	12710888	12710888	T	C	Th1	-0.546187	0.128164	2.51e-05	0.0831381	0.0831381	77.1522	0.756429	464	1	0.831809	rs71446471		intron_variant
927	2	12831770	12831770	C	T	iNKT	1.78423	0.390243	7.15e-06	0.0114752	0.0114752	6.013	1	262	1	0.993831	rs75567879		intergenic_variant
928	2	12859020	12859020	G	A	pDCs	0.892202	0.226715	6.32e-05	0.0209227	0.0209227	18.663	0.144494	446	1	0.89286	rs193000701	TRIB2	intron_variant
929	2	12962221	12962221	C	T	pDCs	1.04678	0.257182	4.86e-05	0.0184652	0.0184652	16.471	1	446	1	0.924403	rs75751854		intergenic_variant
930	2	13331048	13331048	G	A	CD8+prolif	0.548731	0.129938	3.63e-05	0.118433	0.118433	52.8211	0.017036	223	1	0.991426	rs6742581		intergenic_variant
931	2	13737270	13737270	A	AT	mDCs	0.364107	0.0788843	5.29e-06	0.231168	0.231168	208.051	0.894479	450	1	0.937843	rs372224133,rs68124968,rs10674737		intergenic_variant
932	2	13978163	13978163	C	T	Tcells	0.915913	0.212762	1.84e-05	0.0368251	0.0368251	25.262	1	343	1	0.89494	rs76315145		intergenic_variant
933	2	14034458	14034458	CT	C	CD8+prolif	-0.413978	0.101481	6.42e-05	0.356197	0.643803	158.864	0.769267	223	1	0.845537	rs71398660		intergenic_variant
933	2	14040663	14040663	A	G	Th17	-0.26324	0.066371	8.4e-05	0.422582	0.577418	393.846	0.295671	466	1	0.99096	rs6432423		intergenic_variant
934	2	14087990	14087990	C	CT	mDCs	0.345107	0.0804376	2.18e-05	0.358967	0.358967	323.07	0.681072	450	1	0.714599	rs558436011,rs70958048		intergenic_variant
935	2	14258414	14258414	A	G	Th17	-0.555978	0.139984	9.54e-05	0.0638192	0.0638192	59.4795	0.696358	466	1	0.832216	rs6736673		intergenic_variant
935	2	14576248	14576248	A	C	CD8+	0.335064	0.0805268	4e-05	0.329787	0.670213	217	1	329	0	1	rs2380609		intergenic_variant
936	2	14595204	14595204	A	C	CD8+CM	-0.471823	0.0938215	1.01e-06	0.300875	0.699125	149.234	0.543682	248	1	0.928156	rs4233908		intergenic_variant
937	2	15837152	15837152	C	T	IFNg	1.2397	0.306072	7.54e-05	0.013295	0.013295	12.71	1	478	1	0.810615	rs181160959		intron_variant
938	2	16113723	16113723	G	A	IL17	-0.5377	0.120882	1.32e-05	0.179453	0.179453	84.7018	0.65738	236	1	0.92364	rs6741005		intergenic_variant
939	2	16156807	16156807	CCA	C	Lymphocyte	-0.435478	0.101241	2.18e-05	0.185714	0.185714	135.2	0.297883	364	1	0.878266	rs201134853		intergenic_variant
940	2	16194825	16194825	A	C	Lymphocyte	-0.337293	0.0761993	1.26e-05	0.362832	0.362832	264.142	0.820132	364	1	0.981168	rs7609375		intergenic_variant
941	2	16195623	16195623	C	CA	NKT	0.3437	0.0860055	8.46467e-05	0.244303	0.244303	221.339	0.898819	453	1	0.753323	rs547929536,rs61246742,rs397736745		intergenic_variant
941	2	16217929	16217929	C	T	IL8	-0.301269	0.0693761	1.73e-05	0.314556	0.685444	298.828	0.522595	475	1	0.936701	rs28565173		intergenic_variant
942	2	16697766	16697766	A	G	IL12	-7.76318	15.331	8.7e-05	0.0246685	0.0246685	18.008	1	365	1	0.999999	rs4334496		intergenic_variant
943	2	16825278	16825278	C	T	CD8+EMRA	-1.11625	0.266464	4.18e-05	0.0291129	0.0291129	14.44	1	248	1	0.960921	rs12465924	FAM49A	intron_variant
944	2	16975952	16975952	T	C	NK	-0.293194	0.066329	1.28e-05	0.406901	0.406901	369.466	0.0977093	454	1	0.885234	rs6743431		intergenic_variant
945	2	17363168	17363168	G	C	Bswitch	0.28058	0.0672511	3.59e-05	0.345312	0.654688	323.212	0.837697	468	1	0.996004	rs6760856		intergenic_variant
946	2	17383258	17383258	A	C	Lymphocyte	1.01471	0.242166	3.46e-05	0.0233516	0.0233516	17	1	364	1	1	rs79257163		intergenic_variant
947	2	17926559	17926559	TG	T	CD8+EM	0.782377	0.188205	4.34e-05	0.0546169	0.0546169	27.09	0.528202	248	1	0.998063	rs113901291	SMC6	intron_variant
948	2	18041446	18041446	TA	T	BAFF	0.27738	0.0704639	9.8e-05	0.33668	0.66332	291.565	0.0840129	433	1	0.911816	rs66763173,rs397983975,rs398042352		intergenic_variant
949	2	18146092	18146092	T	A	Tcells	-0.740697	0.180636	4.99e-05	0.0447259	0.0447259	30.682	0.128237	343	1	0.893923	rs12988534		intergenic_variant
950	2	18309029	18309029	T	G	Bcells	-0.428631	0.0864081	9.99e-07	0.16364	0.16364	153.494	0.73596	469	1	0.988964	rs3860056		intergenic_variant
951	2	18550733	18550733	C	T	Th17	0.273243	0.0691943	9.03e-05	0.363471	0.363471	338.755	0.161173	466	1	0.972299	rs11685361		intergenic_variant
952	2	18720589	18720589	G	T	CD8+RTE	-0.458973	0.116097	9.26e-05	0.113994	0.113994	73.4121	0.261729	322	1	0.987458	rs13431204		intergenic_variant
953	2	18742258	18742258	T	C	NK	0.290255	0.0691531	3.27e-05	0.442678	0.442678	401.952	0.775047	454	1	0.848143	rs7587775	NT5C1B-RDH14	intron_variant
954	2	18987038	18987038	C	CA	Th2	-0.684819	0.165047	4.81e-05	0.0410411	0.0410411	38.989	1	475	1	0.913414	rs570223927		intergenic_variant
955	2	19286504	19286504	C	G	IL12	-0.983083	0.250771	7.54e-05	0.117716	0.882284	85.9327	0.447277	365	1	0.963609	rs4666450		intergenic_variant
955	2	19813148	19813148	G	A	Th1	0.616018	0.153215	6.71e-05	0.0463362	0.0463362	43	1	464	0	1	rs115053430		intergenic_variant
956	2	19915600	19915600	C	A	TREC	-0.334187	0.074197	8.36e-06	0.204989	0.204989	189	0.667806	461	0	1	rs2167796		intergenic_variant
957	2	20012512	20012512	A	T	CD4+prolif	-0.867059	0.201855	3.45e-05	0.0485248	0.0485248	29.406	1	303	1	0.831348	rs74762901		intergenic_variant
958	2	20013192	20013192	C	CGTGT	CD4+prolif	-0.33606	0.0841084	8.17e-05	0.361231	0.361231	218.906	0.381046	303	1	0.983553	rs113243926,rs58751668		intergenic_variant
959	2	20133785	20133785	AACCACCACC	A	Treg	0.347071	0.079195	1.49e-05	0.189193	0.189193	178.977	0.292984	473	1	0.972088	rs374088691	WDR35	intron_variant
959	2	20218138	20218138	T	C	Th2	0.327456	0.0803709	5.28e-05	0.197891	0.802109	187.996	0.884646	475	1	0.968954	rs2704611		intergenic_variant
960	2	20372414	20372414	T	C	CD4+EMRA	-0.518981	0.123849	3.78e-05	0.137822	0.137822	70.2892	1	255	1	0.995802	rs11692531		regulatory_region_variant
961	2	20432320	20432320	T	A	CD4+EM	-1.14811	0.300525	3.03e-05	0.0195981	0.0195981	14.189	0.120541	362	1	0.750427	rs139173833		regulatory_region_variant
962	2	20711656	20711656	C	T	IL10	0.383154	0.0958306	9.69e-05	0.182419	0.182419	174.757	0.876929	479	1	0.686713	rs11096667		intergenic_variant
963	2	20828748	20828748	T	C	Th2	0.268856	0.0674878	8.03e-05	0.366867	0.366867	348.524	0.692468	475	1	0.961672	rs934601	HS1BP3	intron_variant
964	2	21423532	21423532	G	A	CD4+	-0.419224	0.101271	4.32e-05	0.145224	0.145224	105.723	0.832277	364	1	0.974092	rs66774912		intergenic_variant
965	2	21616690	21616690	G	A	iNKT	-0.415665	0.0904104	6.57e-06	0.304855	0.304855	159.744	0.88349	262	1	0.997089	rs12713505		upstream_gene_variant
966	2	21826457	21826457	TAC	T	CD8+EMRA	0.987862	0.19618	1.9e-06	0.0588815	0.0588815	29.2052	0.555479	248	1	0.806255	rs66855060		intergenic_variant
967	2	21890472	21890472	A	T	IL8	1.2068	0.282044	2.77e-05	0.0129832	0.0129832	12.334	1	475	1	0.845251	rs72793822		intergenic_variant
968	2	22185332	22185332	A	G	CD4+GMCSF+	0.540747	0.121464	1.89e-05	0.42672	0.42672	103.266	0.708341	121	1	0.87407	rs17675367		intergenic_variant
969	2	22603707	22603707	G	T	IL10	-0.291344	0.0672219	1.8e-05	0.373853	0.373853	358.151	1	479	1	0.916026	rs2136377		intergenic_variant
970	2	22614855	22614855	G	GTGTATATA	IL10	0.488722	0.122855	6.39e-05	0.0870308	0.0870308	83.3755	1	479	1	0.826946	rs143913544		intergenic_variant
971	2	22885417	22885417	TA	T	IL2	2.63761	0.693433	4.69e-05	0.0223914	0.0223914	11.957	1	267	1	0.926551	rs201947123		intergenic_variant
972	2	22947739	22947739	T	TA	IL2	1.58738	0.454857	2.39e-05	0.272272	0.727728	145.393	0.878094	267	1	0.768347	rs564218591,rs70941541,rs397984044		intergenic_variant
973	2	23360557	23360557	G	T	Btrans	-0.52421	0.128634	7.85e-05	0.485207	0.485207	119.361	0.364432	123	1	0.943911	rs1817020		intergenic_variant
974	2	23532507	23532507	G	A	CD8+RTE	0.339279	0.0751864	8.85e-06	0.458075	0.541925	295	0.911012	322	0	1	rs12478810		intergenic_variant
974	2	23532507	23532507	G	A	CD8+naive	0.338106	0.0757273	1.09e-05	0.458075	0.541925	295	0.911012	322	0	1	rs12478810		intergenic_variant
975	2	23553411	23553411	C	T	Th17	0.953742	0.182061	4.7e-07	0.0368916	0.0368916	34.383	0.117995	466	1	0.771398	rs114450933		regulatory_region_variant
976	2	23623428	23623428	C	T	CD4+IL2+	-0.61344	0.155324	9.32e-05	0.0476606	0.0476606	44.515	0.614579	467	1	0.982148	rs62126848	KLHL29	intron_variant
977	2	23887153	23887153	A	G	IFNg	0.388908	0.0986281	9.13e-05	0.112299	0.887701	107.358	0.344794	478	1	0.978934	rs12623694	KLHL29	intron_variant
978	2	24258935	24258935	AAAAT	AAAATAAAT	IL4	2.32573	0.568684	3.31e-06	0.0255742	0.0255742	20.3571	0.217566	398	1	0.88474	rs554339927,rs546096434	C2orf44	intron_variant
979	2	24523559	24523559	G	C	Bnaive	-0.772663	0.187739	4.41e-05	0.0353602	0.0353602	33.0971	1	468	1	0.883163	rs141753612	ITSN2	intron_variant
979	2	24580673	24580673	T	C	KREC	-0.768562	0.196938	8.82e-05	0.0356047	0.0356047	31.973	1	449	1	0.839727	rs148381762	ITSN2	intron_variant
980	2	25530020	25530020	C	T	IFNg	1.05162	0.257462	5.13e-05	0.0156904	0.0156904	15	1	478	0	1	rs115247108	DNMT3A	intron_variant
981	2	25969168	25969168	T	C	IL4	-7.40931	13.3111	6.55e-05	0.040201	0.040201	32	0.477418	398	0	1	rs75370813	ASXL2	intron_variant
982	2	26274525	26274525	AGGCAGGAGAAT	A	CD8+IL2+	-1.11271	0.274866	5.35e-05	0.0194882	0.0194882	18.124	1	465	1	0.72984	rs527617088	RAB10	intron_variant
982	2	26398397	26398397	TG	T	CD8+EMRA	0.800531	0.200907	8.42e-05	0.0476815	0.0476815	23.65	0.415377	248	1	0.991656	rs78349577	GAREML	intron_variant	HADHB
983	2	26493597	26493597	C	A	Tc1	-0.517746	0.126994	5.32e-05	0.0692641	0.930736	64	1	462	0	1	rs6745226	HADHB	intron_variant	HADHB	yes
984	2	26557156	26557156	C	CA	gdTCR	-0.375081	0.0849543	1.41e-05	0.267556	0.267556	194.781	0.787851	364	1	0.88832	rs552705897,rs34910544	GPR113	intron_variant
985	2	27326067	27326067	G	A	CD4+prolif	-1.09273	0.266558	4.79e-05	0.0216106	0.0216106	13.096	1	303	1	0.869715	rs116170113	CGREF1	intron_variant
986	2	27887160	27887160	C	T	IFNg	-1.07987	0.266274	5.79e-05	0.0146444	0.0146444	14	1	478	0	1	rs9679004	SLC4A1AP	missense_variant
987	2	28467327	28467327	T	C	IL17	0.640472	0.157174	6.3e-05	0.106373	0.106373	50.2081	1	236	1	0.810294	rs55889517	BRE	intron_variant
988	2	28813596	28813596	A	G	Tcells	-0.367474	0.089778	5.26e-05	0.239389	0.239389	164.221	0.371965	343	1	0.985378	rs13400414	PLB1	intron_variant
989	2	29081586	29081586	G	A	BAFF	-1.43354	0.344688	7.02e-05	0.0104365	0.0104365	9.03801	1	433	1	0.862259	rs183787103	TRMT61B	intron_variant
990	2	29182144	29182144	A	G	IL2	3.44529	1.10706	8.94e-05	0.0132753	0.0132753	7.08901	1	267	1	0.907662	rs116526116		intergenic_variant
991	2	29372173	29372173	A	G	CD4+GMCSF+	-0.919659	0.226367	8.38e-05	0.0809463	0.0809463	19.589	1	121	1	0.986421	rs76971649	CLIP4	intron_variant
992	2	29453155	29453155	CT	C	CD8+prolif	0.425027	0.103878	9.7e-05	0.470479	0.470479	209.834	0.590213	223	1	0.70694	rs5830106	ALK	intron_variant
993	2	29534819	29534819	G	C	CD8+	0.353458	0.0893451	9.7e-05	0.29309	0.29309	192.853	0.504492	329	1	0.907321	rs13014227	ALK	intron_variant
994	2	29729622	29729622	C	A	CD8+prolif	-0.580687	0.134341	2.65e-05	0.136505	0.136505	60.8812	1	223	1	0.938404	rs77572825	ALK	intron_variant
995	2	29994416	29994416	G	A	Bmem	-1.20029	0.274141	4.9e-05	0.0170288	0.0170288	15.939	1	468	1	0.733979	rs144198209	ALK	intron_variant
996	2	30167847	30167847	CA	C	KREC	-0.519826	0.128357	6.95e-05	0.0898534	0.0898534	80.6884	0.380108	449	1	0.739859	rs547504850		intergenic_variant
997	2	30551366	30551366	G	A	NK	0.29748	0.0748033	7.67e-05	0.27779	0.27779	252.233	0.557904	454	1	0.890149	rs4434038		intergenic_variant
998	2	30627412	30627412	C	T	gdTCR	-0.648263	0.143976	1.17e-05	0.0811369	0.918863	59.0677	1	364	1	0.79963	rs829585		regulatory_region_variant
999	2	30785201	30785201	T	C	CD4+EM	-1.44241	0.397574	8.09e-05	0.0119751	0.0119751	8.66997	1	362	1	0.718001	rs115260854	LCLAT1	intron_variant
1000	2	30912423	30912423	C	T	Bcells	-1.11355	0.263688	2.87e-05	0.0149254	0.0149254	14	1	469	0	1	rs72613836		intergenic_variant
1001	2	30921601	30921601	G	A	Tfh	1.63163	0.383802	7.74e-05	0.0114851	0.0114851	7.69502	1	335	1	0.810101	rs148645496		intergenic_variant
1002	2	30980940	30980940	C	T	CD4+GMCSF+	-0.532612	0.12452	3.66e-05	0.334711	0.665289	81.0001	1	121	0	1	rs508405	CAPN13	missense_variant
1003	2	31146497	31146497	G	T	TNFa	-0.345795	0.0831147	3.77221e-05	0.187919	0.187919	168	0.877968	447	0	1	rs10205350	GALNT14	intron_variant
1004	2	31156976	31156976	G	A	CD8+EM	1.47309	0.327979	3.23e-05	0.0165524	0.0165524	8.20999	1	248	1	0.957137	rs72787205	GALNT14	intron_variant
1004	2	31361259	31361259	T	TGCCGCCGCC	Tcells	0.477188	0.114598	5.03e-05	0.203609	0.203609	139.676	0.239506	343	1	0.665998	rs547052626	GALNT14	5_prime_UTR_variant
1005	2	31390023	31390023	C	T	CD8+EM	-0.42993	0.0957293	1.28e-05	0.470315	0.470315	233.276	0.251862	248	1	0.858667	rs12622868		intergenic_variant
1005	2	31396186	31396186	C	T	NKT	0.326168	0.0805162	5.82008e-05	0.220065	0.220065	199.379	0.581772	453	1	0.962699	rs4952051	CAPN14	3_prime_UTR_variant
1006	2	32505063	32505063	T	C	Th17	-1.21172	0.266912	1.16e-05	0.0153358	0.0153358	14.293	1	466	1	0.859714	rs76547540	YIPF4	intron_variant
1007	2	32541110	32541110	C	A	CD4+IL2+	0.308077	0.0781783	8.98e-05	0.385216	0.385216	359.792	8.87e-05	467	1	0.86646	rs71446063		intergenic_variant
1008	2	32737404	32737404	C	T	mDCs	-1.02177	0.263163	9.91e-05	0.0172367	0.0172367	15.513	1	450	1	0.929252	rs113946422	BIRC6	intron_variant
1009	2	32865521	32865521	G	C	Th17	-0.415315	0.100511	4.24e-05	0.137505	0.137505	128.155	0.0283104	466	1	0.920804	rs1031261	TTC27	intron_variant
1010	2	32931814	32931814	A	G	Bmem	-0.5099	0.129468	9.3e-05	0.0697137	0.0697137	65.252	0.713203	468	1	0.968043	rs71446083	TTC27	intron_variant
1011	2	33015110	33015110	T	TA	Th17	0.824373	0.208139	7.16e-05	0.0241727	0.0241727	22.529	0.224532	466	1	0.932385	rs143674843	TTC27	intron_variant
1012	2	33365736	33365736	AT	A	CD8+naive	0.342351	0.076932	1.22e-05	0.473027	0.473027	304.629	0.369509	322	1	0.913814	rs200209189	LTBP1	intron_variant
1012	2	33365736	33365736	AT	A	CD8+RTE	0.308806	0.0768944	7.55e-05	0.473027	0.473027	304.629	0.369509	322	1	0.91353	rs200209189	LTBP1	intron_variant
1013	2	33404522	33404522	TA	TAA	CD4+IL21+	0.86627	0.214855	9.5e-05	0.04745	0.04745	15.9432	1	168	1	0.959412	rs535438389,rs375749593	LTBP1	intron_variant
1014	2	33417110	33417110	T	C	CD8+EMRA	0.434112	0.0812775	2.05e-07	0.48347	0.51653	239.801	0.0743398	248	1	0.973967	rs4670928	LTBP1	intron_variant
1014	2	33456330	33456330	T	C	CD8+RTE	-0.337407	0.0792976	2.62e-05	0.336884	0.336884	216.953	0.531995	322	1	0.97596	rs12151740	LTBP1	intron_variant
1014	2	33456330	33456330	T	C	CD8+naive	-0.333911	0.0798274	3.57e-05	0.336884	0.336884	216.953	0.531995	322	1	0.977343	rs12151740	LTBP1	intron_variant
1015	2	33486902	33486902	T	G	Tcells	0.333039	0.0791378	3.26e-05	0.36196	0.36196	248.305	0.481719	343	1	0.983486	rs3769536	LTBP1	intron_variant
1016	2	33581591	33581591	A	G	CD8+RTE	1.46917	0.30568	2.38e-06	0.0157252	0.0157252	10.127	1	322	1	0.99394	rs189109592	LTBP1	intron_variant
1016	2	33581591	33581591	A	G	CD8+naive	1.32655	0.309988	2.49e-05	0.0157252	0.0157252	10.127	1	322	1	0.992747	rs189109592	LTBP1	intron_variant
1016	2	33581591	33581591	A	G	CD4+naive	1.11587	0.2756	6.25e-05	0.0181312	0.0181312	13.127	1	362	1	0.992244	rs189109592	LTBP1	intron_variant
1017	2	33606078	33606078	T	C	CD4+IL2+	0.278242	0.0674343	4.33e-05	0.368308	0.368308	344	0.551207	467	0	1	rs600389	LTBP1	intron_variant
1017	2	33624838	33624838	C	T	IL17	-0.462208	0.11313	5.66e-05	0.209179	0.209179	98.7325	0.691922	236	1	0.889824	rs6543708	LTBP1	downstream_gene_variant
1018	2	33631720	33631720	CT	CTTTT	CD4+RTE	0.465528	0.106745	1.73e-05	0.137323	0.137323	99.4219	0.511965	362	1	0.862578	rs71409617,rs61106943		regulatory_region_variant
1018	2	33631720	33631720	CT	CTTTT	CD4+naive	0.449275	0.110473	5.75e-05	0.137323	0.137323	99.4219	0.511965	362	1	0.874907	rs71409617,rs61106943		regulatory_region_variant
1019	2	33653604	33653604	C	T	BAFF	-1.15229	0.264218	1.48e-05	0.0172554	0.0172554	14.9432	0.101475	433	1	0.784158	rs573288760		intergenic_variant
1020	2	33703557	33703557	C	T	CD8+IL2+	0.271688	0.0690973	9.63e-05	0.412903	0.587097	384	0.0217583	465	0	1	rs6746388	RASGRP3	intron_variant
1021	2	34406566	34406566	G	T	Th2	0.31255	0.0754612	4.05e-05	0.221667	0.778333	210.584	0.504825	475	1	0.984771	rs7603992		intergenic_variant
1022	2	34498096	34498096	A	G	KREC	0.770273	0.187792	4.82e-05	0.032294	0.032294	29	1	449	0	1	rs56143428		intergenic_variant
1023	2	34704536	34704536	C	T	Bnaive	0.269857	0.0682907	8.86e-05	0.457803	0.542197	428.504	0.457199	468	1	0.850647	rs66518044		regulatory_region_variant
1024	2	35552428	35552428	G	C	IL4	-1.27224	0.327191	1.15e-05	0.166239	0.166239	132.326	0.0431123	398	1	0.982436	rs10168787		intergenic_variant
1025	2	35567739	35567739	C	T	NKT	0.75161	0.178584	5.69332e-05	0.0516433	0.0516433	46.7888	1	453	1	0.646504	rs199694474		intergenic_variant
1026	2	35597585	35597585	C	T	CD8+GMCSF+	-0.650976	0.131902	2.68e-06	0.188255	0.188255	45.5577	0.560629	121	1	0.953189	rs72784582		intergenic_variant
1027	2	35610910	35610910	A	G	CD4+CM	-0.288161	0.0729263	9.24e-05	0.392265	0.392265	284	0.508111	362	0	1	rs11675971		intergenic_variant
1028	2	36178567	36178567	G	A	CD4+GMCSF+	1.1368	0.280131	9.46e-05	0.0519628	0.0519628	12.575	1	121	1	0.963454	rs76855363		intergenic_variant
1029	2	36221077	36221077	T	G	IL2	-7.53592	13.2439	3.8e-05	0.0785861	0.0785861	41.965	0.379948	267	1	1	rs79309929		intergenic_variant
1030	2	36626313	36626313	A	C	CD8+EMRA	-1.08736	0.265814	6.41e-05	0.0295706	0.0295706	14.667	1	248	1	0.949658	rs74537605	CRIM1	intron_variant
1031	2	36965582	36965582	TC	T	CD4+	0.312006	0.0746829	3.57e-05	0.452519	0.452519	329.434	0.524989	364	1	0.944805	rs35608380,rs397811500	VIT	intron_variant
1032	2	37770075	37770075	T	G	Plasmablast	-0.740638	0.152586	3.54e-06	0.202467	0.202467	49.8069	0.240324	123	1	0.990635	rs11681236		intergenic_variant
1033	2	37824872	37824872	C	T	Tfh	0.910355	0.223986	3.98e-05	0.0369125	0.0369125	24.7314	1	335	1	0.765301	rs10179348		intergenic_variant
1034	2	37836589	37836589	C	T	CD8+RTE	1.0785	0.261966	4.14e-05	0.0227501	0.0227501	14.6511	1	322	1	0.952021	rs182440134		intergenic_variant
1035	2	38634814	38634814	GT	G	CD4+IL2+	0.559159	0.124741	1.21e-05	0.0866792	0.0866792	80.9584	1	467	1	0.801579	rs67354411		regulatory_region_variant
1036	2	38655730	38655730	T	C	IL2	-2.0693	0.871583	8.09e-05	0.176648	0.176648	94.33	0.672866	267	1	0.521816	rs13430361		upstream_gene_variant
1037	2	38774040	38774040	T	TTTG	CD8+EM	-0.801031	0.195688	8.25e-05	0.0620527	0.0620527	30.7781	1	248	1	0.862051	rs199843801		intergenic_variant
1038	2	38887964	38887964	A	G	CD8+EM	0.368528	0.0911008	6.55e-05	0.381185	0.381185	189.068	0.279973	248	1	0.882375	rs58905133		intergenic_variant
1039	2	38937895	38937895	CT	C	TREC	-0.406832	0.100082	5.27e-05	0.153357	0.153357	141.395	1	461	1	0.706433	rs531054454	GALM	intron_variant
1040	2	39144969	39144969	CA	C	Th1	0.347823	0.0873512	9.17e-05	0.257708	0.257708	239.153	0.541936	464	1	0.677979	rs537310536	ARHGEF33	upstream_gene_variant
1041	2	40034674	40034674	C	T	pDCs	0.275185	0.0694296	8.43e-05	0.359244	0.359244	320.446	0.756915	446	1	0.986003	rs2888636		intergenic_variant
1042	2	40064284	40064284	CT	C	DCs	0.473349	0.114085	4.01e-05	0.116783	0.116783	106.039	0.245193	454	1	0.833828	rs541960405,rs70957126		intergenic_variant
1043	2	40070080	40070080	A	G	TREC	0.615622	0.15497	9.67e-05	0.0444014	0.955599	40.9381	1	461	1	0.933076	rs1019293		intergenic_variant
1044	2	40336631	40336631	G	T	CD8+EM	1.43708	0.345237	4.27e-05	0.016129	0.016129	7.99998	1	248	0	1	rs114668675	SLC8A1	downstream_gene_variant
1045	2	40577162	40577162	G	C	mDCs	-0.28798	0.0687739	3.4e-05	0.487287	0.487287	438.558	0.156981	450	1	0.961736	rs12611608	SLC8A1	intron_variant
1046	2	40593065	40593065	G	A	Th17	1.04594	0.286698	8.97e-05	0.0205472	0.0205472	19.15	1	466	1	0.690866	rs72939976	SLC8A1	intron_variant
1047	2	40800522	40800522	T	G	CD4+CM	0.954355	0.250732	9.58e-05	0.0266395	0.0266395	19.287	1	362	1	0.841932	rs557060464		intergenic_variant
1048	2	41297284	41297284	T	C	BAFF	-0.295986	0.074183	7.76e-05	0.303667	0.303667	262.976	0.57089	433	1	0.978286	rs34050481		intergenic_variant
1049	2	41498213	41498213	T	G	IFNg	0.544381	0.11511	2.83e-06	0.0980351	0.0980351	93.7216	0.0700819	478	1	0.932577	rs12622490		intergenic_variant
1050	2	41616496	41616496	A	T	CD8+GMCSF+	1.65781	0.33574	1.65e-05	0.025157	0.025157	6.08799	1	121	1	0.85863	rs149883996		intergenic_variant
1051	2	41937140	41937140	C	T	Tregprolif	-0.384228	0.0929319	4.67e-05	0.309175	0.690825	181.795	0.00905907	294	1	0.993708	rs961279		intergenic_variant
1052	2	42061628	42061628	G	A	Th17	0.865588	0.201862	2.17e-05	0.0236052	0.0236051	22	0.224099	466	0	1	rs77076757		intergenic_variant
1053	2	42088016	42088016	G	A	BIgE+	0.655547	0.153319	9.47e-05	0.347345	0.347345	87.5309	0.119774	126	1	0.687815	rs72792543		intergenic_variant
1054	2	42435935	42435935	C	CT	CD4+RTE	0.289517	0.0733894	9.91e-05	0.417254	0.417254	302.092	0.386279	362	1	0.883554	rs370364881,rs531696489,rs373243477	EML4	intron_variant
1055	2	42896973	42896973	A	G	TNFa	0.588295	0.146397	5.95946e-05	0.0534553	0.0534553	47.789	0.345727	447	1	0.939343	rs75296181	MTA3	intron_variant
1056	2	42987268	42987268	C	T	CD8+CM	-0.402785	0.0889758	9.1e-06	0.338086	0.338086	167.691	0.319012	248	1	0.978583	rs11681208	MTA3	intron_variant
1057	2	43059569	43059569	G	A	pDCs	-0.399524	0.0947315	2.99e-05	0.136906	0.136906	122.12	0.685174	446	1	0.984372	rs76303714		intergenic_variant
1058	2	43158832	43158832	T	C	CD4+RTE	-0.310936	0.0773503	7.04e-05	0.296811	0.703189	214.891	0.800989	362	1	0.988025	rs1550861		regulatory_region_variant
1059	2	43392306	43392306	C	T	CD4+CM	-0.540776	0.127732	2.92e-05	0.09175	0.09175	66.427	0.751465	362	1	0.926858	rs78421958		intergenic_variant
1060	2	43561771	43561771	A	G	CD4+naive	0.292423	0.0723808	6.42e-05	0.480794	0.519206	348.095	0.75135	362	1	0.978173	rs7589428	THADA	intron_variant
1061	2	44043049	44043049	G	A	Bcells	0.386093	0.0783532	1.97e-06	0.465821	0.465821	436.94	0.643226	469	1	0.620202	rs73923899	ABCG5	intron_variant
1062	2	44302309	44302309	C	T	CD8+GMCSF+	0.541488	0.116534	8.84e-06	0.274048	0.274048	66.3196	0.643193	121	1	0.945902	rs72800927		intergenic_variant
1063	2	44371828	44371828	TCTAA	T	Tcells	1.92868	0.390286	3.22e-06	0.0108659	0.0108659	7.45401	1	343	1	0.774652	rs201709700		intergenic_variant
1063	2	44371828	44371828	TCTAA	T	NK	-1.4497	0.32061	3.19e-05	0.0107291	0.0107291	9.74202	1	454	1	0.861862	rs201709700		intergenic_variant
1064	2	44504857	44504857	C	T	CD8+	0.576011	0.139694	5.33e-05	0.0808906	0.0808906	53.226	0.454248	329	1	0.945566	rs713446	SLC3A1	intron_variant
1065	2	44991575	44991575	G	A	CD8+EM	1.61543	0.37058	5.08e-05	0.0140141	0.0140141	6.95099	1	248	1	0.969872	rs189848100	CAMKMT	intron_variant
1066	2	45523918	45523918	G	A	Tc1	1.19414	0.274594	3.22e-05	0.0139199	0.0139199	12.862	1	462	1	0.891624	rs192692687		intergenic_variant
1067	2	45538098	45538098	C	T	mDCs	-1.21509	0.29481	6.3e-05	0.0133089	0.0133089	11.978	1	450	1	0.916999	rs150203101		intergenic_variant
1068	2	45559176	45559176	C	T	Tregprolif	-0.485958	0.104216	4.57e-06	0.184213	0.184213	108.317	0.694434	294	1	0.909643	rs12474451		intergenic_variant
1069	2	45603453	45603453	C	G	CD8+prolif	-0.988619	0.247933	8.44e-05	0.0390179	0.0390179	17.402	1	223	1	0.93972	rs11695188		intergenic_variant
1070	2	46185737	46185737	G	C	CD8+IL2+	1.09963	0.278477	8.95e-05	0.016257	0.016257	15.119	1	465	1	0.867021	rs72802901	PRKCE	intron_variant
1071	2	46192078	46192078	T	C	CD8+CM	-0.64964	0.158417	4.59e-05	0.0908394	0.0908394	45.0563	1	248	1	0.925527	rs6759301	PRKCE	intron_variant
1072	2	46470148	46470148	GA	G	IL17	-0.483892	0.115408	4.45e-05	0.250397	0.250397	118.187	0.48473	236	1	0.802916	rs34035282,rs397871991		intergenic_variant
1073	2	46525391	46525391	G	C	Tcells	0.31039	0.0747518	4.17e-05	0.391608	0.608392	268.643	0.365804	343	1	0.973718	rs1867787	EPAS1	intron_variant
1073	2	46640907	46640907	A	G	iNKT	1.07717	0.268276	7.41e-05	0.0235726	0.0235726	12.352	0.121286	262	1	0.938898	rs111310360		intergenic_variant
1074	2	46664410	46664410	A	G	CD8+prolif	1.49801	0.386758	5.83e-05	0.0177152	0.0177152	7.90098	1	223	1	0.842581	rs79625246	LOC101805491	intron_variant
1075	2	46697994	46697994	CT	C	CD4+EM	0.680854	0.164354	3.98e-05	0.0681207	0.0681207	49.3194	0.663739	362	1	0.739311	rs5830905		intergenic_variant
1076	2	46773515	46773515	T	C	IL6	-0.290619	0.0707129	4.72e-05	0.278993	0.278993	264.485	0.646738	474	1	0.980573	rs7587367	RHOQ	intron_variant	ATP6V1E2
1077	2	46995567	46995567	A	G	IL12	-7.37989	12.6204	9.72e-05	0.0251754	0.0251754	18.378	1	365	1	0.943912	rs78083450		intergenic_variant
1078	2	47100730	47100730	A	G	Th17	-0.401991	0.0962967	3.53e-05	0.128755	0.128755	120	0.678101	466	0	1	rs11682501		regulatory_region_variant
1079	2	47576543	47576543	C	T	gdTCR	-1.23337	0.262604	2.64e-06	0.0220865	0.0220865	16.079	1	364	1	0.9095	rs140019525		upstream_gene_variant
1080	2	47671747	47671747	G	A	BAFF	1.30011	0.326336	4.81e-05	0.0106074	0.0106074	9.18601	1	433	1	0.93621	rs17224423	MSH2	intron_variant
1081	2	47818484	47818484	G	A	Tc1	-0.373327	0.0867898	2.43e-05	0.216417	0.216417	199.969	0.890631	462	1	0.788584	rs56112772		intergenic_variant
1082	2	48953209	48953209	C	T	TNFa	-0.536347	0.131952	5.53323e-05	0.0728044	0.927196	65.0871	1	447	1	0.861732	rs4953617	LHCGR	intron_variant
1083	2	48966807	48966807	G	C	Bmem	0.747521	0.181628	5.16e-05	0.035766	0.035766	33.477	1	468	1	0.914782	rs181784495	LHCGR	intron_variant
1084	2	48970590	48970590	G	A	IL10	-0.336955	0.083121	5.77e-05	0.192516	0.192516	184.43	0.554508	479	1	0.939287	rs7370452	LHCGR	intron_variant
1085	2	49047679	49047679	ATG	A	IL17	-1.64854	0.355761	6.46e-05	0.0183836	0.0183836	8.67706	1	236	1	0.813064	rs144124822		intergenic_variant
1086	2	49422828	49422828	A	G	Tfh	0.595644	0.14821	6.4e-05	0.071297	0.071297	47.769	0.661577	335	1	0.943697	rs141499661		intergenic_variant
1087	2	49529688	49529688	C	T	Bswitch	-1.28961	0.305401	5.77e-05	0.0131357	0.0131357	12.295	1	468	1	0.824872	rs141378490		intergenic_variant
1088	2	49692917	49692917	CTTATA	C	BAFF	-0.750366	0.186745	4.32e-05	0.0363707	0.0363707	31.497	0.407042	433	1	0.876584	rs148629184		intergenic_variant
1089	2	49739418	49739418	AAAC	A	CD8+naive	1.58927	0.379305	4.7e-05	0.0115202	0.0115202	7.41901	1	322	1	0.907075	rs374919134		intergenic_variant
1090	2	49975135	49975135	C	T	CD4+EM	0.307803	0.0774244	8.34e-05	0.342641	0.342641	248.072	0.81583	362	1	0.9856	rs1914782		intergenic_variant
1091	2	50456469	50456469	G	T	IFNg	0.508053	0.116542	1.71e-05	0.104846	0.104846	100.233	0.45677	478	1	0.818482	rs200000012	NRXN1	intron_variant
1092	2	50744940	50744940	G	T	CD4+	0.681868	0.166842	5.32e-05	0.0467033	0.0467033	34	0.554291	364	0	1	rs76054655	NRXN1	intron_variant
1093	2	51555875	51555875	C	G	BAFF	-0.480165	0.120638	8.53e-05	0.0897323	0.0897323	77.7082	0.558973	433	1	0.96576	rs12622763		intron_variant
1094	2	51798246	51798246	T	C	CD8+EMRA	1.6051	0.378052	3.07e-05	0.0151109	0.0151109	7.49501	1	248	1	0.937932	rs142426794		intron_variant
1095	2	51931027	51931027	A	G	CD4+IL2+	0.850899	0.200103	2.53e-05	0.0246274	0.0246274	23.002	0.242857	467	1	0.999916	rs17862753		intron_variant
1096	2	51950324	51950324	C	T	IL17	0.39273	0.0972648	7.16e-05	0.273852	0.726148	129.258	0.619363	236	1	0.985576	rs10202118		intron_variant
1097	2	52044931	52044931	C	CT	CD8+naive	-0.31526	0.0793993	8.94e-05	0.360057	0.639943	231.877	0.181594	322	1	0.917915	rs780209191,rs11448526,rs397788729		intron_variant
1098	2	52067299	52067299	C	T	BIgE+	-1.49978	0.359437	5.64e-05	0.027869	0.027869	7.02299	1	126	1	0.996992	rs71411558		intron_variant
1099	2	53197188	53197188	A	G	CD4+RTE	0.46133	0.100218	5.76e-06	0.1485	0.1485	107.514	0.394551	362	1	0.989419	rs11885376		intergenic_variant
1099	2	53197188	53197188	A	G	CD4+naive	0.445241	0.104086	2.43e-05	0.1485	0.1485	107.514	0.394551	362	1	0.991628	rs11885376		intergenic_variant
1100	2	53848170	53848170	G	C	NK	-0.992017	0.245923	5.99e-05	0.0243502	0.0243502	22.11	1	454	1	0.710126	rs115684181		intergenic_variant
1101	2	54038571	54038571	C	T	IL17	-1.28673	0.305649	3.59e-05	0.0252161	0.0252161	11.902	1	236	1	0.879033	rs114563306	ERLEC1	intron_variant
1102	2	54301421	54301421	A	C	iNKT	1.29119	0.329605	8.98e-05	0.0195935	0.0195935	10.267	1	262	1	0.843877	rs141537101		intron_variant
1103	2	54455952	54455952	C	T	Bmem	-1.58647	0.382845	2.39e-05	0.0101239	0.0101239	9.47597	1	468	1	0.814783	rs114759687	ACYP2	intron_variant
1104	2	54605070	54605070	T	C	CD8+	-0.95908	0.243237	9.57e-05	0.0266748	0.0266748	17.552	1	329	1	0.96888	rs80062732		intergenic_variant
1105	2	54636004	54636004	TC	T	BAFF	0.813802	0.193589	6.06e-05	0.0408363	0.0408363	35.3642	1	433	1	0.71592	rs67124190		intergenic_variant
1106	2	54747975	54747975	G	A	CD4+IL2+	0.864304	0.220297	9.43e-05	0.0238662	0.0238662	22.291	1	467	1	0.947776	rs114062616	SPTBN1	intron_variant
1107	2	55016644	55016644	T	C	Bmem	0.35779	0.0787428	6.91e-06	0.187557	0.187557	175.553	0.0918289	468	1	0.991691	rs2631832	EML6	intron_variant
1108	2	55082225	55082225	A	G	IL17	-1.18554	0.279266	7.42e-05	0.0272946	0.0272946	12.8831	1	236	1	0.891442	rs193076948	EML6	intron_variant
1109	2	55460284	55460284	C	T	Bswitch	-0.884514	0.203272	1.76e-05	0.0262553	0.0262553	24.575	1	468	1	0.970269	rs150005663	RPS27A	intron_variant
1110	2	55955622	55955622	T	A	CD4+EMRA	0.613826	0.137717	1.31e-05	0.123877	0.123877	63.1773	0.143779	255	1	0.953185	rs77718994		intergenic_variant
1111	2	56108957	56108957	TA	T	Bmem	-1.28443	0.309108	3.34e-05	0.01136	0.01136	10.633	1	468	1	0.968844	rs547975129	EFEMP1	intron_variant
1112	2	56798007	56798007	A	G	KREC	-0.429929	0.108512	8.6e-05	0.112824	0.112824	101.316	0.335564	449	1	0.947485	rs2162024		intergenic_variant
1113	2	59067968	59067968	G	A	IL10	1.02615	0.257829	8.46e-05	0.0154363	0.0154363	14.788	1	479	1	0.957702	rs113518750	FLJ30838	intron_variant
1114	2	59126229	59126229	T	G	Tc1	0.410869	0.0987052	4.1e-05	0.120233	0.120233	111.095	0.122851	462	1	0.923324	rs7591514	FLJ30838	intron_variant
1115	2	59178231	59178231	A	AT	IL6	0.355396	0.0898289	8.83e-05	0.155278	0.155278	147.204	0.212435	474	1	0.966925	rs34736603,rs397984697	FLJ30838	intron_variant
1116	2	59356760	59356760	C	T	BAFF	0.415961	0.100687	4.29e-05	0.114319	0.114319	99.0003	0.0968536	433	1	0.996231	rs72804074		intergenic_variant
1117	2	59494725	59494725	G	T	Lymphocyte	0.36588	0.0810971	8.5e-06	0.328591	0.328591	239.214	0.0734665	364	1	0.990069	rs13023187		intron_variant
1118	2	59549311	59549311	G	T	Tc1	-0.461372	0.114979	7.2e-05	0.0857532	0.0857532	79.236	0.554631	462	1	0.965975	rs17583041		regulatory_region_variant
1119	2	59551975	59551975	C	T	CD4+RTE	0.347143	0.0863276	7.01e-05	0.197278	0.802722	142.829	0.502135	362	1	0.992066	rs2561886		intergenic_variant
1120	2	59749546	59749546	G	A	TNFa	0.28032	0.0676453	4.0278e-05	0.449241	0.449241	401.621	0.340553	447	1	0.964682	rs2418863		intergenic_variant
1121	2	59781020	59781020	C	A	CD8+EM	1.51311	0.373556	9.45e-05	0.0152782	0.0152782	7.57799	1	248	1	0.969863	rs72810176		intergenic_variant
1122	2	60068837	60068837	T	C	CD8+EM	1.1733	0.297264	9e-05	0.0306149	0.0306149	15.185	1	248	1	0.758552	rs180674524		intergenic_variant
1123	2	60832055	60832055	G	C	Tregprolif	0.372801	0.0856962	1.91e-05	0.353216	0.353216	207.691	0.305887	294	1	0.991851	rs2665663		intergenic_variant
1124	2	62346373	62346373	A	T	Bcells	0.455834	0.101536	1.09e-05	0.145778	0.145778	136.74	0.192496	469	1	0.809556	rs62149950	COMMD1	intron_variant
1125	2	62386011	62386011	AT	A	IL6	1.43949	0.31953	6.19e-05	0.0115074	0.0115074	10.909	1	474	1	0.766939	rs531759098		intergenic_variant
1126	2	62857466	62857466	G	A	CD8+RTE	-0.305193	0.0772591	9.49e-05	0.478984	0.478984	308.466	0.911058	322	1	0.970202	rs77479170		intergenic_variant
1127	2	63361516	63361516	C	T	CD4+prolif	-0.384614	0.09729	9.54e-05	0.207858	0.207858	125.962	0.861793	303	1	0.979542	rs1025131	WDPCP	intron_variant
1128	2	64128983	64128983	C	T	Bswitch	1.18336	0.294057	6.63e-05	0.0129402	0.0129402	12.112	1	468	1	0.910669	rs187199971	VPS54	intron_variant
1129	2	64159341	64159341	G	A	Tcells	-0.984623	0.220929	5.94e-06	0.0307608	0.0307608	21.1019	1	343	1	0.921898	rs150633572	VPS54	intron_variant
1130	2	64392538	64392538	C	G	TREC	0.600039	0.14647	4.92e-05	0.0423308	0.0423308	39.029	0.189977	461	1	0.998728	rs113071052		intergenic_variant
1131	2	64424907	64424907	G	T	pDCs	1.50978	0.338581	9.24e-06	0.0105415	0.0105415	9.40302	1	446	1	0.916754	rs115085282	LINC00309	intron_variant
1132	2	64505022	64505022	T	C	gdTCR	-1.39554	0.338778	7.38e-05	0.0149492	0.0149492	10.883	1	364	1	0.759039	rs574154284		intergenic_variant
1133	2	64644762	64644762	A	G	gdTCR	-0.307868	0.0778898	9.19e-05	0.330121	0.330121	240.328	0.405467	364	1	0.92848	rs11678307		intergenic_variant
1134	2	65792058	65792058	ATT	AT	TREC	0.462561	0.105597	1.23e-05	0.108989	0.891011	100.488	1	461	1	0.839906	rs57113130,rs533173672,rs796460526		intergenic_variant
1135	2	66377647	66377647	C	T	DCs	0.912832	0.208964	3.05e-05	0.0328657	0.0328657	29.8421	0.370456	454	1	0.683591	rs77275462		intergenic_variant
1136	2	66457766	66457766	C	T	Th17	0.851365	0.19828	2.1e-05	0.0322468	0.0322468	30.054	1	466	1	0.853995	rs116257726		intergenic_variant
1137	2	66785457	66785457	A	G	Bnaive	0.789061	0.196751	7.18e-05	0.0287115	0.0287115	26.874	1	468	1	0.965841	rs148599312	MEIS1	intron_variant
1138	2	68235624	68235624	T	G	CD8+	1.37987	0.311329	1.25e-05	0.0152052	0.0152052	10.005	1	329	1	0.999697	rs75264593		intergenic_variant
1139	2	68238021	68238021	A	T	CD8+EMRA	0.360121	0.0869689	4.73e-05	0.400713	0.400713	198.754	0.596478	248	1	0.993942	rs13392888		intergenic_variant
1140	2	68953357	68953357	C	T	Bcells	-0.331856	0.0747946	1.15e-05	0.24532	0.24532	230.11	0.900602	469	1	0.971202	rs7561173		intergenic_variant
1141	2	68995452	68995452	A	G	CD4+IL2+	-1.46143	0.342974	6.05e-05	0.0101221	0.0101221	9.45404	1	467	1	0.77868	rs55673154	ARHGAP25	intron_variant
1142	2	69127731	69127731	T	C	CD8+RTE	0.749094	0.180849	4.81e-05	0.0482239	0.0482239	31.0562	1	322	1	0.934517	rs72836381		regulatory_region_variant
1143	2	69929296	69929296	A	G	CD8+GMCSF+	0.500944	0.112237	1.95e-05	0.383735	0.383735	92.8639	1	121	1	0.940439	rs34006125		intergenic_variant
1143	2	69967987	69967987	GT	G	CD8+naive	0.315895	0.0761766	4.33e-05	0.421362	0.421362	271.357	0.422935	322	1	0.969382	rs539531354,rs780870113,rs10718417	ANXA4	intron_variant
1143	2	69967987	69967987	GT	G	CD8+RTE	0.303096	0.0759019	8.14e-05	0.421362	0.421362	271.357	0.422935	322	1	0.967148	rs539531354,rs780870113,rs10718417	ANXA4	intron_variant
1144	2	70020173	70020173	C	G	pDCs	-0.638777	0.158273	8.12e-05	0.0621967	0.0621967	55.4795	1	446	1	0.738975	rs140493646	ANXA4	intron_variant
1145	2	70249357	70249357	C	G	pDCs	-1.39398	0.325929	4.07e-05	0.0156636	0.0156636	13.9719	1	446	1	0.627939	rs560203315	PCBP1-AS1	intron_variant
1146	2	70529602	70529602	C	T	IL12	-7.08337	11.2277	8.95e-05	0.0307699	0.0307699	22.462	1	365	1	0.802408	rs187311783	FAM136A	upstream_gene_variant
1147	2	70553735	70553735	A	C	Treg	0.965033	0.224049	1.91e-05	0.0217896	0.0217896	20.613	1	473	1	0.938125	rs114709462		intergenic_variant
1148	2	70681570	70681570	C	T	CD8+IL2+	1.7938	0.37146	2.12e-05	0.0104892	0.0104892	9.75496	1	465	1	0.790654	rs115210952	TGFA	intron_variant
1149	2	70835538	70835538	G	C	Tfh	1.06783	0.268563	7.31e-05	0.029176	0.029176	19.5479	1	335	1	0.695998	rs72828698		intergenic_variant
1150	2	71912450	71912450	G	A	Bnaive	-1.20801	0.290888	4.92e-05	0.0127607	0.0127607	11.944	1	468	1	0.815253	rs191229639	DYSF	intron_variant
1150	2	71996215	71996215	T	C	Bmem	0.786724	0.195761	8.2e-05	0.0350631	0.0350631	32.8191	1	468	1	0.74566	rs182240550		intergenic_variant
1151	2	72257858	72257858	A	G	Lymphocyte	0.851394	0.214953	8.89e-05	0.0302198	0.0302198	22	1	364	0	1	rs10202944		intergenic_variant
1152	2	73140851	73140851	C	T	IL8	0.314884	0.0773161	5.43e-05	0.224111	0.224111	212.905	0.693378	475	1	0.954586	rs34419497	EMX1	upstream_gene_variant
1153	2	73310292	73310292	G	A	CD8+	1.34638	0.327085	4.81e-05	0.0106383	0.0106383	7	0.0317198	329	0	1	rs112157366	RAB11FIP5	intron_variant
1154	2	73946975	73946975	G	C	CD4+naive	-1.18582	0.270159	1.98e-05	0.0191727	0.0191727	13.881	1	362	1	0.794199	rs150733840		intergenic_variant
1154	2	74090973	74090973	C	CT	CD4+RTE	-1.19661	0.279345	2.99e-05	0.0178702	0.0178702	12.938	1	362	1	0.824701	rs200591840	STAMBP	3_prime_UTR_variant
1155	2	75178011	75178011	G	A	Tregprolif	0.870992	0.20708	3.76e-05	0.0435788	0.0435788	25.6243	1	294	1	0.910144	rs71418758		intergenic_variant
1156	2	75765163	75765163	C	T	CD8+IL2+	-1.04469	0.227805	5.32e-06	0.0219054	0.0219054	20.372	1	465	1	0.938111	rs149221462	EVA1A	intron_variant
1157	2	75933858	75933858	A	G	Tregprolif	-0.490445	0.123362	8.58e-05	0.106745	0.106745	62.7661	0.205309	294	1	0.995153	rs34446032	GCFC2	intron_variant
1158	2	76095820	76095820	C	CA	TNFa	-1.07526	0.243407	1.4161e-05	0.021198	0.021198	18.951	1	447	1	0.820109	rs200780721		intergenic_variant
1159	2	76727046	76727046	A	G	pDCs	-0.304527	0.0713446	2.38e-05	0.338565	0.338565	302	0.244378	446	0	1	rs13002864		intergenic_variant
1160	2	76810874	76810874	T	C	CD4+EMRA	-0.62747	0.153086	5.94e-05	0.0924137	0.0924137	47.131	0.70545	255	1	0.968049	rs72913704		intergenic_variant
1161	2	76894380	76894380	A	G	CD4+naive	-0.340715	0.0777039	1.5e-05	0.375691	0.375691	272	0.14473	362	0	1	rs6719772		intergenic_variant
1162	2	77055883	77055883	T	C	TREC	-0.258134	0.0636384	5.77e-05	0.371027	0.371027	342.087	0.920303	461	1	0.983033	rs1517774	LRRTM4	intron_variant
1163	2	77593531	77593531	T	C	Bswitch	-0.860921	0.207316	3.87e-05	0.0245726	0.0245727	23	1	468	0	1	rs76997216	LRRTM4	intron_variant
1163	2	77593531	77593531	T	C	Bnaive	0.833315	0.209436	7.95e-05	0.0245726	0.0245727	23	1	468	0	1	rs76997216	LRRTM4	intron_variant
1164	2	77642268	77642268	T	A	CD8+IL2+	0.548666	0.124006	1.33e-05	0.0779573	0.0779573	72.5003	1	465	1	0.931687	rs74902246	LRRTM4	intron_variant
1165	2	77672103	77672103	GA	G	TREC	-0.301483	0.065612	6.09e-06	0.463811	0.463811	427.634	0.573561	461	1	0.821055	rs59871120,rs796416333	LRRTM4	intron_variant
1166	2	77825828	77825828	G	A	CD4+prolif	-0.779504	0.193081	7.42e-05	0.0459373	0.0459373	27.838	1	303	1	0.956609	rs139180458		intergenic_variant
1167	2	78046515	78046515	G	T	CD8+GMCSF+	0.529923	0.100437	5.53e-07	0.439905	0.439905	106.457	0.576418	121	1	0.994355	rs2861216		intergenic_variant
1168	2	78090125	78090125	C	CTT	Bcells	-0.840358	0.180343	4.05e-06	0.0329829	0.0329829	30.938	1	469	1	0.997149	rs71381302		intergenic_variant
1169	2	79061185	79061185	T	G	Tc1	0.284167	0.0608938	3.97e-06	0.440476	0.440476	407	0.0139742	462	0	1	rs2177098		intergenic_variant
1169	2	79069956	79069956	G	GAGAGA	Th1	0.258899	0.0628629	4.42e-05	0.472234	0.472234	438.233	0.040846	464	1	0.962183	rs574599545,rs10667963		intergenic_variant
1170	2	79229874	79229874	C	T	Tcells	0.758632	0.186646	7.23e-05	0.0515209	0.0515209	35.3433	0.579141	343	1	0.771168	rs183316519		intergenic_variant
1171	2	79229966	79229966	C	A	DCs	-1.14094	0.281571	9.72e-05	0.0178051	0.0178051	16.167	1	454	1	0.772195	rs146599142		intergenic_variant
1172	2	79946442	79946442	A	T	CD4+IL2+	-0.454145	0.112909	6.8e-05	0.0956484	0.0956484	89.3356	1	467	1	0.927173	rs12990888	CTNNA2	intron_variant
1173	2	79973852	79973852	C	T	CD4+GMCSF+	-1.20979	0.291562	5.85e-05	0.0442727	0.0442727	10.714	1	121	1	0.989102	rs77886856	CTNNA2	intron_variant
1174	2	80067997	80067997	G	T	CD8+CM	0.361969	0.0916646	9.77e-05	0.389241	0.389241	193.064	0.686991	248	1	0.980485	rs10177580	CTNNA2	intron_variant
1175	2	80173676	80173676	A	G	CD8+EMRA	-0.598963	0.137025	1.8e-05	0.106304	0.106304	52.7268	0.323502	248	1	0.992328	rs10172408	CTNNA2	intron_variant
1175	2	80176806	80176806	A	G	CD8+naive	-0.295244	0.074355	8.74e-05	0.49554	0.49554	319.128	0.371659	322	1	0.994987	rs2196158	CTNNA2	intron_variant	SENP2
1176	2	80505942	80505942	A	T	NK	-1.31626	0.326294	5.35e-05	0.0104185	0.0104185	9.46	1	454	1	0.960481	rs139918411	CTNNA2	intron_variant
1176	2	81104706	81104706	C	T	Bcells	-0.269072	0.0682503	9.21e-05	0.348848	0.348848	327.219	0.611056	469	1	0.928384	rs185951437		intergenic_variant
1177	2	81104954	81104954	C	A	IL17	-0.422043	0.0892937	4.09e-06	0.364522	0.364522	172.054	0.401239	236	1	0.96697	rs200410723		intergenic_variant
1178	2	81384464	81384464	A	G	Bcells	0.549626	0.122448	8.78e-06	0.0784435	0.0784435	73.58	0.506471	469	1	0.964763	rs72816962		intergenic_variant
1179	2	81593312	81593312	T	C	IL17	1.51544	0.366743	4.9e-05	0.0148305	0.0148305	7	1	236	0	1	rs12621774		intergenic_variant
1180	2	81601576	81601576	A	C	Btrans	0.649021	0.135468	5.01e-06	0.335825	0.664175	82.6129	1	123	1	0.810029	rs1435889		intergenic_variant
1181	2	81773032	81773032	GT	G	IFNg	-0.365078	0.0919543	8.19e-05	0.147623	0.147623	141.128	0.357998	478	1	0.902349	rs201286852		intergenic_variant
1182	2	81888255	81888255	AAAC	A	IFNg	0.596235	0.143037	3.32e-05	0.0597793	0.0597793	57.149	1	478	1	0.891336	rs138531946		intergenic_variant
1183	2	82322163	82322163	T	C	Tcells	1.27779	0.294616	1.39e-05	0.0184868	0.0184868	12.6819	1	343	1	0.881323	rs79377915		intergenic_variant
1184	2	83077281	83077281	CTCTT	C	CD4+RTE	-0.420496	0.10505	7.59e-05	0.128587	0.128587	93.097	1	362	1	0.983758	rs71386400		intergenic_variant
1184	2	83200758	83200758	A	G	CD4+RTE	1.43589	0.361801	7.81e-05	0.0168329	0.0168329	12.187	1	362	1	0.628868	rs147195257		intergenic_variant
1185	2	83497669	83497669	G	GAT	CD4+EMRA	-0.626129	0.155659	7.59e-05	0.111512	0.111512	56.8711	0.0525218	255	1	0.872241	rs138793202		intergenic_variant
1186	2	83578734	83578734	C	G	Th1	-0.635968	0.144304	1.44e-05	0.0688787	0.0688787	63.9194	0.710785	464	1	0.765212	rs187661512		intergenic_variant
1187	2	83908894	83908894	A	G	Th1	-0.759127	0.166214	6.16e-06	0.0409203	0.0409203	37.974	1	464	1	0.991948	rs71428648		intergenic_variant
1188	2	84560486	84560486	C	T	Bmem	1.31604	0.322301	4.81e-05	0.0102425	0.0102425	9.58698	1	468	1	0.974071	rs148775115		intergenic_variant
1189	2	85076666	85076666	TG	T	IL10	-1.01107	0.252594	4.51e-05	0.0197516	0.0197516	18.922	1	479	1	0.835679	rs200162894	TRABD2A	intron_variant
1190	2	85093611	85093611	C	T	KREC	0.843435	0.20844	4.65e-05	0.0369388	0.0369388	33.171	1	449	1	0.732306	rs79281131	TRABD2A	intron_variant
1191	2	85470383	85470383	C	G	Tregprolif	1.13952	0.261199	2.46e-05	0.0261412	0.0261412	15.371	1	294	1	0.894659	rs17026089	TCF7L1	intron_variant
1192	2	85754182	85754182	C	T	CD8+	-0.620103	0.142297	1.67e-05	0.0837011	0.0837011	55.0753	1	329	1	0.901053	rs72844443		intergenic_variant
1193	2	85958626	85958626	A	C	TREC	1.22082	0.285442	3.56e-05	0.0136746	0.0136746	12.608	1	461	1	0.802027	rs557972720		intergenic_variant
1194	2	86009802	86009802	TTTG	T	IL6	0.550104	0.130481	3.4e-05	0.0667521	0.0667521	63.281	0.710609	474	1	0.921087	rs141808495	ATOH8	intron_variant
1195	2	86336529	86336529	C	CA	DCs	-0.385415	0.0892046	2.23e-05	0.244671	0.755329	222.161	0.0551278	454	1	0.772194	rs5832671,rs397817352	PTCD3	intron_variant
1196	2	86730036	86730036	A	G	NKT	-1.39371	0.317728	1.11491e-05	0.012372	0.012372	11.209	1	453	1	0.874647	rs113625721	CHMP3	downstream_gene_variant
1197	2	86956765	86956765	G	A	pDCs	-1.09477	0.249472	1.37e-05	0.0192366	0.0192366	17.159	1	446	1	0.906639	rs573544683	RMND5A	intron_variant
1198	2	87406844	87406844	A	G	TNFa	0.338924	0.0822713	5.09561e-05	0.329742	0.329742	294.789	0.748188	447	1	0.678303	rs2245359		intergenic_variant
1199	2	87452798	87452798	G	A	pDCs	-1.0133	0.213173	7.16e-06	0.0335922	0.0335922	29.9642	1	446	1	0.671902	rs144463701		intergenic_variant
1200	2	87841122	87841122	T	C	Btrans	-0.762055	0.151735	2.94e-05	0.259627	0.740373	63.8682	1	123	1	0.672402	rs62138054		intergenic_variant
1200	2	88429931	88429931	G	A	CD4+RTE	-0.490231	0.118147	4.29e-05	0.108948	0.108948	78.8784	0.783091	362	1	0.923222	rs3891700	FABP1	upstream_gene_variant
1201	2	88439827	88439827	G	A	Th2	-1.26544	0.313979	3.12e-05	0.0145326	0.0145326	13.806	1	475	1	0.756871	rs72845835		upstream_gene_variant
1202	2	88449649	88449649	C	A	TREC	-0.411631	0.0934709	1.3e-05	0.116196	0.116196	107.133	0.643222	461	1	0.985785	rs141457961		intergenic_variant
1203	2	88660495	88660495	CT	C	Tcells	0.481239	0.121263	8.92e-05	0.13685	0.13685	93.8791	0.167035	343	1	0.852603	rs551772234		intergenic_variant
1204	2	88781394	88781394	A	G	KREC	1.39295	0.357262	9.27e-05	0.0101659	0.0101659	9.12898	1	449	1	0.840455	rs115214190		intergenic_variant
1205	2	89154799	89154799	A	G	CD8+naive	0.571382	0.136029	5.75e-05	0.159362	0.159362	102.629	0.834823	322	1	0.57058	rs1484863	IGKC	downstream_gene_variant
1206	2	89855927	89855927	A	C	NK	-1.40718	0.30438	9.65e-05	0.0199532	0.0199532	18.1175	1	454	1	0.531833	rs377628665		intergenic_variant
1207	2	90090450	90090450	CA	C	IL10	-0.535854	0.11638	9.59e-06	0.139856	0.860144	133.982	0.847963	479	1	0.577097	rs5832767,rs536493411,rs59332188	IGKV2D-18	upstream_gene_variant
1208	2	90213062	90213062	A	G	IL17	1.15665	0.267674	5.82e-05	0.0462912	0.0462912	21.8494	1	236	1	0.633632	rs114518273	IGKV3D-11	downstream_gene_variant
1208	2	91689765	91689765	G	A	CD8+EMRA	-0.527657	0.116106	6e-05	0.488316	0.488316	242.205	0.798496	248	1	0.519332	rs4457610		intergenic_variant
1208	2	91833228	91833228	T	C	IL10	-0.402192	0.0895842	2.61e-05	0.499622	0.500378	478.638	0.464666	479	1	0.479022	rs2063206	LOC654342	intron_variant
1209	2	91887522	91887522	T	C	gdTCR	0.496248	0.102111	1.16e-05	0.49731	0.50269	362.042	0.345924	364	1	0.488597	rs4004696	LOC101927050	intron_variant
1210	2	92045669	92045669	C	T	DCs	1.9718	0.418903	7.26e-06	0.0110454	0.0110454	10.0292	1	454	1	0.59566	rs560097942		intergenic_variant
1211	2	96149302	96149302	G	C	IL4	-2.00891	0.669885	4.18e-05	0.0806428	0.0806428	64.1917	0.494131	398	1	0.857349	rs147517887	TRIM43B	intron_variant
1212	2	96214390	96214390	AT	A	CD4+prolif	0.844937	0.208465	7.28e-05	0.0387525	0.0387525	23.484	1	303	1	0.938003	rs567458527		intergenic_variant
1213	2	97075543	97075543	C	T	Tcells	0.394513	0.0789279	1.01e-06	0.399842	0.600158	274.292	0.652593	343	1	0.910888	rs598889		regulatory_region_variant
1214	2	97189188	97189188	C	T	CD4+IL2+	0.929082	0.226984	9.21e-05	0.0240247	0.0240247	22.4391	1	467	1	0.817771	rs142655285		intergenic_variant
1215	2	98162183	98162183	C	T	Tcells	0.797624	0.17448	2.07e-05	0.088306	0.088306	60.5779	0.728012	343	1	0.528292	rs202068566	ANKRD36B	missense_variant
1216	2	98189203	98189203	T	TA	Bswitch	0.664743	0.15324	2.47e-05	0.0586982	0.0586982	54.9415	0.386433	468	1	0.778567	rs201219626	ANKRD36B	intron_variant
1217	2	99016417	99016417	T	TGTGTGC	IL2	-7.42207	13.1595	1.9e-05	0.10436	0.10436	55.7282	1	267	1	0.736288	rs146859328,rs59648454	CNGA3	downstream_gene_variant
1218	2	99035286	99035286	C	T	Tcells	1.08642	0.274338	9e-05	0.0189504	0.0189504	13	1	343	0	1	rs77698478		intergenic_variant
1219	2	99451564	99451564	TATC	T	CD4+IL2+	-1.13746	0.291494	9.9e-05	0.015788	0.015788	14.746	1	467	1	0.781771	rs200477415	KIAA1211L	intron_variant
1220	2	101599336	101599336	G	A	CD8+EMRA	0.530237	0.13081	7.51e-05	0.148157	0.148157	73.4859	0.435434	248	1	0.895658	rs34512416	NPAS2	intron_variant
1221	2	101873938	101873938	C	T	CD4+	-1.3828	0.35625	7.93e-05	0.0123036	0.0123036	8.95702	1	364	1	0.851089	rs113432426	CNOT11	intron_variant
1222	2	102234065	102234065	T	C	BAFF	0.340901	0.073947	5.37e-06	0.268901	0.268901	232.868	0.461759	433	1	0.973939	rs6720988		regulatory_region_variant
1223	2	102629640	102629640	A	G	IL6	0.247465	0.0630398	9.81e-05	0.466412	0.466412	442.159	1	474	1	0.977298	rs2110562	IL1R2	intron_variant	IL1R2	yes
1224	2	103258501	103258501	TATA	TATAATA	mDCs	0.524534	0.114244	6.41e-06	0.104236	0.104236	93.8124	0.607323	450	1	0.821877	rs368511032,rs576263443,rs10682813	SLC9A2	intron_variant
1225	2	103277862	103277862	G	C	CD8+EMRA	-0.659639	0.159011	4.24e-05	0.0979294	0.0979294	48.573	1	248	1	0.814854	rs72828033	SLC9A2	intron_variant
1226	2	103450788	103450788	G	A	Btrans	-1.04417	0.231699	1.3e-05	0.0855413	0.0855413	21.0432	1	123	1	0.838222	rs75672651	TMEM182	intron_variant
1226	2	103574665	103574665	C	CT	CD8+EMRA	-0.530624	0.124867	3.19e-05	0.193089	0.193089	95.7721	1	248	1	0.767941	rs560790657,rs202195483		intergenic_variant
1227	2	103631148	103631148	G	A	pDCs	-1.39009	0.328408	3.67e-05	0.0120617	0.0120617	10.759	1	446	1	0.75049	rs144378536		intergenic_variant
1228	2	104008614	104008614	A	AATAT	CD8+	0.609265	0.152066	8.38e-05	0.0795104	0.0795104	52.3178	0.706732	329	1	0.886806	rs529032979,rs70948925		intergenic_variant
1229	2	104070773	104070773	G	A	TNFa	-1.03656	0.240029	4.73835e-05	0.0245917	0.0245917	21.985	1	447	1	0.73837	rs112480835		intergenic_variant
1230	2	104452335	104452335	C	T	IL17	0.453345	0.0841399	1.79e-07	0.383025	0.383025	180.788	0.0387904	236	1	0.963637	rs2582954		intergenic_variant
1231	2	104600727	104600727	C	T	CD8+prolif	0.562088	0.126877	1.5e-05	0.143781	0.143781	64.1263	0.0490166	223	1	0.881083	rs78281231		intergenic_variant
1232	2	104737734	104737734	A	T	Bnaive	1.27726	0.31125	5.43e-05	0.014031	0.014031	13.133	1	468	1	0.733177	rs115956170		intergenic_variant
1233	2	105036242	105036242	TA	T	CD8+prolif	-0.768265	0.180187	5.28e-05	0.0995713	0.0995713	44.4088	0.242939	223	1	0.606331	rs576798427		intergenic_variant
1234	2	105684674	105684674	A	AT	Th1	0.509257	0.125228	5.53e-05	0.0765508	0.0765508	71.0391	0.318032	464	1	0.883352	rs140796765	MRPS9	intron_variant
1235	2	105818194	105818194	A	G	Bmem	1.12616	0.250465	4.33e-05	0.0240877	0.0240877	22.5461	1	468	1	0.651017	rs139570454		intergenic_variant
1236	2	105833128	105833128	A	G	IL4	-0.856373	0.228761	5.5e-05	0.268517	0.268517	213.74	0.608663	398	1	0.995836	rs35414072		intergenic_variant
1237	2	106075115	106075115	T	C	mDCs	1.33248	0.326059	9.23e-05	0.0109122	0.0109122	9.82098	1	450	1	0.833505	rs117814444		intergenic_variant
1238	2	106744307	106744307	T	C	Tcells	-1.15125	0.28517	8.24e-05	0.0181472	0.0181472	12.449	1	343	1	0.948498	rs72834799	UXS1	intron_variant
1239	2	106938553	106938553	A	G	CD8+IL2+	-1.39182	0.345146	7.6e-05	0.0100248	0.0100248	9.32306	1	465	1	0.868495	rs112770919		intergenic_variant
1240	2	106976578	106976578	A	T	CD4+prolif	-0.437392	0.10666	5.57e-05	0.178577	0.178577	108.218	1	303	1	0.904409	rs111723976		intergenic_variant
1241	2	107101590	107101590	G	C	CD8+EMRA	-0.608824	0.134156	1.3e-05	0.147876	0.852124	73.3465	0.435434	248	1	0.845768	rs62153975		intergenic_variant
1242	2	107424108	107424108	G	A	Tregprolif	0.924057	0.201934	6.48e-06	0.0427262	0.0427262	25.123	1	294	1	0.97214	rs62155501	ST6GAL2	intron_variant
1243	2	107529419	107529419	C	T	Tfh	-0.526432	0.124651	3.24e-05	0.0966675	0.0966675	64.7672	0.205773	335	1	0.959946	rs150164089		intergenic_variant
1244	2	107576264	107576264	C	A	BAFF	1.29973	0.32158	4.73e-05	0.0126097	0.0126097	10.92	1	433	1	0.892573	rs539377897		intergenic_variant
1245	2	107631398	107631398	C	T	Treg	-0.280356	0.0686814	5.2e-05	0.333749	0.666251	315.727	0.408417	473	1	0.985084	rs2971636		intergenic_variant
1246	2	107981612	107981612	C	T	Bnaive	-0.386215	0.0952631	5.83e-05	0.124857	0.124857	116.866	0.664575	468	1	0.99913	rs67108885		intergenic_variant
1247	2	108296952	108296952	A	G	Tregprolif	-0.894625	0.220946	9.72e-05	0.040272	0.959728	23.6799	1	294	1	0.838124	rs1516203		intergenic_variant
1248	2	108720193	108720193	TAAA	T	CD4+EMRA	-0.6688	0.165632	8.42e-05	0.0875164	0.912484	44.6334	1	255	1	0.831899	rs60888792,rs398060441		intergenic_variant
1249	2	108978997	108978997	A	AAG	NK	1.08248	0.253455	2.35e-05	0.0165198	0.0165198	15	1	454	1	1	rs113076839		intergenic_variant
1250	2	109676551	109676551	A	C	CD8+prolif	0.413885	0.104043	9.23e-05	0.269058	0.730942	120	0.864632	223	0	1	rs1471073		intergenic_variant
1251	2	109765298	109765298	GT	G	CD8+prolif	0.426896	0.100986	3.38e-05	0.269407	0.730593	120.156	0.730631	223	1	0.983732	rs35176758,rs397818552	SH3RF3	intron_variant
1252	2	109884354	109884354	GCAGCA	G	IL2	2.29901	0.554509	8.78e-06	0.041193	0.041193	21.9971	0.336792	267	1	0.797491	rs200110681	SH3RF3	intron_variant
1253	2	109931903	109931903	G	A	Treg	0.313005	0.0776014	6.35e-05	0.220946	0.220946	209.015	0.349502	473	1	0.999186	rs11892356	SH3RF3	intron_variant
1254	2	109978078	109978078	C	T	Bcells	-1.47408	0.323668	4.01e-05	0.011532	0.011532	10.817	1	469	1	0.786205	rs146820827	SH3RF3	intron_variant
1255	2	109981615	109981615	T	C	CD4+IL21+	1.52913	0.358474	2.8e-05	0.0180536	0.0180536	6.06601	1	168	1	0.97897	rs78390723	SH3RF3	intron_variant
1256	2	110252065	110252065	CG	C	DCs	0.477933	0.118812	6.58e-05	0.0813976	0.0813976	73.909	0.517645	454	1	0.970415	rs200714823		intergenic_variant
1257	2	110438650	110438650	C	T	Treg	-0.842369	0.194766	2.12e-05	0.0290846	0.0290846	27.514	1	473	1	0.870271	rs114813252		intergenic_variant
1258	2	110855270	110855270	TG	T	Lymphocyte	0.391575	0.0960455	5.88e-05	0.208223	0.208223	151.586	0.635616	364	1	0.832534	rs5833366	MALL	intron_variant
1259	2	111738371	111738371	G	A	CD8+naive	0.450338	0.0994779	8.76e-06	0.168649	0.168649	108.61	0.23389	322	1	0.963929	rs3789098	ACOXL	intron_variant
1259	2	111738371	111738371	G	A	CD8+RTE	0.435204	0.099053	1.6e-05	0.168649	0.168649	108.61	0.23389	322	1	0.96226	rs3789098	ACOXL	intron_variant
1260	2	111752012	111752012	A	C	CD4+RTE	0.960366	0.232599	9.08e-05	0.0332378	0.0332378	24.0642	1	362	1	0.692675	rs575398632	ACOXL	intron_variant
1261	2	111758964	111758964	AAAAAC	AAAAACAAAACAAAAC	CD8+EMRA	0.427017	0.0953765	1.28e-05	0.312314	0.312314	154.908	0.554523	248	1	0.90095	rs138811808,rs534498294,rs58007048	ACOXL	intron_variant
1262	2	112338774	112338774	C	G	IL6	0.926467	0.230432	8.51e-05	0.0219599	0.0219599	20.818	1	474	1	0.822111	rs114316619		intergenic_variant
1263	2	112395450	112395450	A	C	Bnaive	0.753581	0.147771	5.45e-07	0.0526816	0.0526816	49.31	0.628376	468	1	0.972576	rs116601390		intergenic_variant
1264	2	113564426	113564426	T	C	NKT	0.308817	0.0718662	2.09014e-05	0.281304	0.281304	254.861	0.816147	453	1	0.998232	rs6716046		intergenic_variant	IL1B
1265	2	113831182	113831182	A	T	IL2	-0.944417	0.240806	6.45e-05	0.308159	0.691841	164.557	0.246218	267	1	0.999592	rs3811055	IL1F10	intron_variant
1265	2	114415473	114415473	G	A	CD8+RTE	1.32287	0.32547	7.5e-05	0.0164565	0.0164565	10.598	1	322	1	0.757675	rs143498742		intergenic_variant
1266	2	114531962	114531962	C	G	gdTCR	0.964898	0.236124	5.44e-05	0.028081	0.028081	20.443	1	364	1	0.858265	rs13398457		intergenic_variant
1266	2	114579004	114579004	G	GTT	CD8+naive	0.34246	0.0857737	9.35e-05	0.456104	0.456104	293.731	0.910553	322	1	0.791156	rs141849094,rs757567731,rs57192813,rs373451679		intergenic_variant
1267	2	114606103	114606103	GT	G	Tc1	-0.34016	0.0813127	3.49e-05	0.223705	0.776295	206.703	0.893397	462	1	0.897389	rs35060225,rs754516589,rs796608598		intergenic_variant
1268	2	114854341	114854341	A	C	mDCs	-1.57134	0.318247	7.34e-06	0.0114156	0.0114156	10.274	1	450	1	0.807217	rs551365776		intergenic_variant
1269	2	115276138	115276138	T	A	IL4	-1.43349	0.438748	8.77e-05	0.112763	0.112763	89.7593	1	398	1	0.943939	rs62165186	DPP10	intron_variant
1270	2	115540650	115540650	C	A	CD8+EM	1.17722	0.28419	4.98e-05	0.0250464	0.0250464	12.423	1	248	1	0.977217	rs17730230	DPP10	intron_variant
1271	2	115774781	115774781	T	C	NK	0.723858	0.173976	3.46e-05	0.0329416	0.0329416	29.911	0.329721	454	1	0.965902	rs151103374	DPP10	intron_variant
1272	2	115874465	115874465	C	G	CD4+EM	0.519906	0.117067	1.18e-05	0.106445	0.106445	77.0662	1	362	1	0.99777	rs10496486	DPP10	intron_variant
1272	2	115883926	115883926	G	T	Tcells	-0.469938	0.115229	5.59e-05	0.135031	0.135031	92.6313	0.0612854	343	1	0.985462	rs10184481	DPP10	intron_variant
1273	2	116735339	116735339	A	C	Lymphocyte	-1.32919	0.329614	6.65e-05	0.0123626	0.0123626	8.99997	1	364	0	1	rs76905172		intergenic_variant
1274	2	117042967	117042967	C	T	BAFF	1.19261	0.294189	5.81e-05	0.013321	0.013321	11.536	1	433	1	0.982776	rs12621006		intergenic_variant
1275	2	117502203	117502203	C	T	CD4+EMRA	-1.05051	0.255745	5.31e-05	0.0258882	0.0258882	13.203	0.145666	255	1	0.984556	rs73949486		intergenic_variant
1276	2	117590670	117590670	G	C	Treg	-0.261945	0.0667178	9.87e-05	0.32835	0.32835	310.619	0.24945	473	1	0.960021	rs1515139		intergenic_variant
1277	2	117845649	117845649	C	T	CD4+prolif	-0.405248	0.101227	7.44e-05	0.188671	0.188671	114.335	0.848822	303	1	0.94778	rs734505		intergenic_variant
1278	2	117951418	117951418	TAA	T	NK	0.374095	0.0944168	8.7e-05	0.164751	0.835249	149.594	0.605673	454	1	0.865335	rs10602357		intergenic_variant
1279	2	118571901	118571901	G	GT	IL6	0.500411	0.123266	6.1e-05	0.0750549	0.0750549	71.152	0.160072	474	1	0.960695	rs34860327,rs58276277,rs397787999	DDX18	upstream_gene_variant
1280	2	118753097	118753097	C	T	CD8+CM	0.511158	0.127308	6.94e-05	0.166811	0.166811	82.7383	0.350179	248	1	0.891644	rs17584619	CCDC93	intron_variant
1281	2	118763328	118763328	C	CA	IL8	0.412291	0.10272	7.48e-05	0.179223	0.820777	170.262	0.637943	475	1	0.65691	rs11439902,rs397976485	CCDC93	intron_variant
1282	2	118869891	118869891	AAAAT	A	CD8+	-0.576664	0.135515	2.81e-05	0.0891505	0.91085	58.661	1	329	1	0.979449	rs138152981,rs143313314,rs572403406	INSIG2	downstream_gene_variant
1283	2	119019012	119019012	C	G	CD8+	-1.6446	0.395948	9.77e-05	0.0123921	0.0123921	8.154	1	329	1	0.81842	rs116161166		intergenic_variant
1284	2	119234316	119234316	C	T	CD4+IL2+	0.263325	0.0643615	5.13e-05	0.486608	0.513392	454.492	0.92608	467	1	0.981877	rs1529999		intergenic_variant
1285	2	119471897	119471897	G	A	KREC	0.988581	0.249293	8.44e-05	0.0178174	0.0178174	16	1	449	0	1	rs114269195		intergenic_variant
1286	2	119579901	119579901	T	C	CD8+EM	-1.07597	0.259336	4.44e-05	0.0318913	0.0318913	15.8181	1	248	1	0.883325	rs112483073		intergenic_variant
1287	2	119785116	119785116	CAT	C	Treg	-1.38508	0.351401	9.74e-05	0.0111406	0.0111406	10.539	1	473	1	0.782029	rs143536609		intergenic_variant
1288	2	120215749	120215749	G	A	CD4+EM	-0.685391	0.171815	9.57e-05	0.0577575	0.0577575	41.8164	1	362	1	0.807062	rs72833274	SCTR	intron_variant
1289	2	120381131	120381131	G	A	CD4+CM	-1.68571	0.375377	4.75e-05	0.0126105	0.0126105	9.13	1	362	1	0.791227	rs140238613	PCDP1	intron_variant
1290	2	120980712	120980712	G	T	CD4+RTE	1.33278	0.315576	3.81e-05	0.0135663	0.0135663	9.822	1	362	1	0.92865	rs548990994	TMEM185B	5_prime_UTR_variant
1291	2	121125289	121125289	C	T	CD4+CM	-0.456345	0.115171	8.88e-05	0.114134	0.114134	82.633	1	362	1	0.988438	rs1992131		intergenic_variant
1292	2	121127598	121127598	G	C	CD4+naive	1.07547	0.239397	1.25e-05	0.0251285	0.0251285	18.193	1	362	1	0.898885	rs117160173		intergenic_variant
1292	2	121127598	121127598	G	C	CD4+EM	-0.980251	0.242207	6.39e-05	0.0251285	0.0251285	18.193	1	362	1	0.918166	rs117160173		intergenic_variant
1292	2	121127598	121127598	G	C	CD4+RTE	0.950775	0.238516	9.46e-05	0.0251285	0.0251285	18.193	1	362	1	0.83622	rs117160173		intergenic_variant
1293	2	121438075	121438075	C	T	Bmem	0.82427	0.201348	4.95e-05	0.0267094	0.0267094	25	1	468	0	1	rs6723326		regulatory_region_variant
1294	2	121497683	121497683	TAA	TAAA	Treg	-0.541882	0.136754	8.17e-05	0.0662815	0.0662815	62.7023	1	473	1	0.827973	rs561186749,rs548494440	GLI2	intron_variant
1295	2	121742307	121742307	C	T	NKT	-0.85726	0.188202	6.66572e-06	0.0309051	0.0309051	28	1	453	0	1	rs13008360	GLI2	synonymous_variant
1296	2	121818906	121818906	A	AT	CD8+EMRA	0.413268	0.103082	9.09e-05	0.385863	0.385863	191.388	0.687612	248	1	0.753698	rs35746752		intergenic_variant
1297	2	121842253	121842253	GA	G	CD4+	1.32723	0.341518	8.52e-05	0.0179094	0.0179094	13.038	1	364	1	0.617871	rs141903025		regulatory_region_variant
1298	2	121864711	121864711	T	A	CD4+IL21+	0.511599	0.121603	5.22e-05	0.222492	0.222492	74.7573	0.256742	168	1	0.911456	rs59685687		intergenic_variant
1299	2	122451522	122451522	T	G	CD8+GMCSF+	0.83938	0.187034	2.7e-05	0.118356	0.118356	28.6422	0.363483	121	1	0.835196	rs113655301	LOC254128	intron_variant
1300	2	122608538	122608538	A	G	Tcells	1.02855	0.227065	7.44e-06	0.0295379	0.0295379	20.263	1	343	1	0.947598	rs79623542		intergenic_variant
1301	2	123099394	123099394	G	T	IL17	0.546943	0.136157	7.91e-05	0.133494	0.133494	63.0092	0.39317	236	1	0.984208	rs62168326		intergenic_variant
1302	2	123365589	123365589	C	T	IL17	1.42489	0.341369	2.29e-05	0.0198836	0.0198836	9.38506	1	236	1	0.89534	rs113557702		intergenic_variant
1303	2	123480290	123480290	G	A	CD8+CM	1.59462	0.389859	3.54e-05	0.0230626	0.0230626	11.439	1	248	1	0.588153	rs114324102		intergenic_variant
1304	2	123705831	123705831	C	T	CD4+CM	0.543255	0.133442	5.68e-05	0.0814945	0.0814945	59.002	1	362	1	0.999961	rs35293696		intergenic_variant
1305	2	124116358	124116358	C	T	gdTCR	0.986529	0.224204	1.47e-05	0.0283889	0.0283889	20.6671	1	364	1	0.932622	rs72843553		regulatory_region_variant
1306	2	124250638	124250638	C	CT	IFNg	-0.371857	0.0725572	4.24e-07	0.293027	0.293027	280.134	0.91218	478	1	0.91197	rs552083646,rs199973303		intergenic_variant
1307	2	124462678	124462678	T	A	NKT	0.912218	0.229587	7.57471e-05	0.0220508	0.0220508	19.978	1	453	1	0.938764	rs567054878		intergenic_variant
1308	2	124474758	124474758	G	T	iNKT	2.04143	0.493211	2.77e-05	0.0115897	0.0115897	6.073	1	262	1	0.749259	rs116354270		intergenic_variant
1309	2	124679064	124679064	A	C	Tc1	-0.740616	0.176426	3.05e-05	0.0360422	0.0360422	33.303	1	462	1	0.979979	rs113071535		intergenic_variant
1310	2	124764675	124764675	C	T	IL12	-1.71559	0.534166	7.81e-05	0.0643317	0.0643317	46.9621	1	365	1	0.920938	rs13017140		intergenic_variant
1311	2	124856634	124856634	C	T	Tcells	-1.46426	0.33207	1.67e-05	0.0128411	0.0128411	8.80899	1	343	1	0.965238	rs115282292	CNTNAP5	intron_variant
1312	2	125047180	125047180	C	T	Tfh	-0.32976	0.0773956	2.62e-05	0.419788	0.419788	281.258	0.575935	335	1	0.996543	rs12614303	CNTNAP5	intron_variant
1313	2	127461515	127461515	C	A	Btrans	-0.817359	0.197811	6.55e-05	0.121179	0.121179	29.81	1	123	1	0.871629	rs115441055		intergenic_variant
1314	2	127813957	127813957	G	T	Btrans	-0.944718	0.201256	6.57e-06	0.0887276	0.0887276	21.827	0.574727	123	1	0.951964	rs76606749	BIN1	intron_variant
1315	2	128414113	128414113	G	A	NK	0.440645	0.103614	2.59e-05	0.116721	0.116721	105.983	1	454	1	0.927409	rs11683098	LIMS2	intron_variant
1316	2	128421061	128421061	A	G	IL6	-0.312405	0.0730052	2.26e-05	0.256885	0.256885	243.527	0.632075	474	1	0.967609	rs62161994	LIMS2	intron_variant
1317	2	128564665	128564665	G	A	IL6	1.20044	0.29196	6.42e-05	0.0118618	0.0118618	11.245	1	474	1	0.931801	rs144178540	WDR33	intron_variant
1318	2	128666486	128666486	GA	G	CD8+GMCSF+	1.06824	0.248159	8.8e-05	0.0579886	0.0579886	14.0332	1	121	1	0.779666	rs571644050		intergenic_variant
1319	2	128738931	128738931	T	C	BAFF	-0.34203	0.0815147	4.21e-05	0.400155	0.599845	346.534	0.763716	433	1	0.685723	rs13033389	SAP130	intron_variant
1320	2	128837935	128837935	GAGGGCTGTTTATC	AAGGGCTGTTTATC	Tfh	0.350545	0.078569	1.12e-05	0.350116	0.350116	234.578	0.809543	335	1	0.976888	rs11679868		intergenic_variant
1321	2	129114858	129114858	T	C	IL6	1.41566	0.332122	2.14e-05	0.0102015	0.0102015	9.67102	1	474	1	0.909544	rs35963417		intergenic_variant
1322	2	129320844	129320844	GC	G	Th1	-0.841036	0.190963	1.29e-05	0.0355023	0.0355023	32.9461	1	464	1	0.858593	rs201027858		regulatory_region_variant
1322	2	129320844	129320844	GC	G	CD8+IL2+	-0.843856	0.192123	1.42e-05	0.0361787	0.0361786	33.6462	1	465	1	0.810809	rs201027858		regulatory_region_variant
1323	2	129456303	129456303	T	TA	Th1	-1.0976	0.270411	7.57e-05	0.0147931	0.0147931	13.728	1	464	1	0.950597	rs201502090		intergenic_variant
1324	2	129811075	129811075	A	G	CD4+GMCSF+	0.715697	0.164633	2.79e-05	0.157008	0.157008	37.9959	0.735668	121	1	0.999881	rs11677003		intergenic_variant
1324	2	129947153	129947153	A	G	IL17	0.533977	0.121613	1.67e-05	0.148305	0.148305	70	0.610726	236	0	1	rs17049228		intergenic_variant
1325	2	129964054	129964054	C	T	IL10	-0.54339	0.123229	1.32e-05	0.072977	0.072977	69.912	1	479	1	0.937319	rs13023947		intergenic_variant
1326	2	130092633	130092633	G	A	IL8	0.903431	0.215002	3.65e-05	0.0232926	0.0232926	22.128	1	475	1	0.977677	rs6719570		intergenic_variant
1327	2	130247335	130247335	A	AT	CD8+IL2+	0.741913	0.175099	5e-05	0.0484197	0.0484197	45.0303	0.61461	465	1	0.698987	rs536626807,rs10680221,rs397968344		intergenic_variant
1328	2	130481527	130481527	C	T	IFNg	-0.580669	0.142287	5.21e-05	0.0481172	0.0481172	46	0.0871171	478	0	1	rs114970275		intergenic_variant
1329	2	131545526	131545526	G	A	Treg	-1.37628	0.312393	3.42e-05	0.0111248	0.0111248	10.5241	1	473	1	0.84309	rs113592586		intergenic_variant
1330	2	131590955	131590955	A	G	IL12	0.793723	0.212692	9.64e-05	0.30431	0.30431	222.146	0.266145	365	1	0.63834	rs6745375	ARHGEF4	upstream_gene_variant
1331	2	131697195	131697195	A	C	Plasmablast	0.979859	0.23353	8.98e-05	0.0865576	0.0865576	21.2932	0.535118	123	1	0.722486	rs113106784	ARHGEF4	intron_variant
1332	2	132042732	132042732	T	G	CD4+naive	-0.511408	0.113148	7.79e-06	0.163192	0.836808	118.151	1	362	1	0.736857	rs4850095	LOC440910	intron_variant
1332	2	132049375	132049375	CTCTT	C	CD4+EMRA	0.505614	0.124422	8.94e-05	0.188584	0.811416	96.1778	0.837991	255	1	0.776152	rs202144881,rs57782492	LOC440910	intron_variant
1333	2	132731387	132731387	C	T	IL2	1.00309	0.26243	5.23e-05	0.488764	0.511236	261	1	267	0	1	rs4063769		intergenic_variant
1334	2	132779952	132779952	A	G	TREC	0.670251	0.159217	4.05e-05	0.067658	0.067658	62.3807	0.710282	461	1	0.579403	rs111666659		intergenic_variant
1335	2	132803729	132803729	A	G	CD8+IL2+	-0.386507	0.0850252	1.38e-05	0.492125	0.492125	457.676	0.925987	465	1	0.548157	rs4374426		intergenic_variant
1336	2	133290995	133290995	C	A	Lymphocyte	0.353533	0.0863802	5.38e-05	0.271017	0.271017	197.3	0.595287	364	1	0.90604	rs142884165,rs74639427	GPR39	intron_variant
1337	2	133806508	133806508	C	T	DCs	-0.463456	0.114598	6.16e-05	0.0919601	0.0919602	83.4998	0.154588	454	1	0.89608	rs13431190	NCKAP5	intron_variant
1338	2	133981819	133981819	T	C	CD8+naive	-0.316819	0.0772762	4.98e-05	0.487883	0.487883	314.197	0.65579	322	1	0.941487	rs4954046	NCKAP5	intron_variant
1339	2	134268066	134268066	C	T	KREC	-0.955821	0.238452	7.75e-05	0.0220111	0.0220111	19.766	1	449	1	0.866766	rs114914896	NCKAP5	intron_variant
1339	2	134454468	134454468	A	G	BAFF	1.21629	0.303568	5.99e-05	0.0127564	0.0127564	11.047	1	433	1	0.967856	rs114623237		intergenic_variant
1340	2	134544176	134544176	C	T	CD4+CM	-1.02409	0.228693	9.44e-06	0.0265608	0.0265608	19.23	1	362	1	0.991109	rs80271928		intergenic_variant
1341	2	134599791	134599791	G	A	iNKT	-0.343111	0.0846425	6.55e-05	0.404502	0.595498	211.959	1	262	1	0.999796	rs6724903		regulatory_region_variant
1342	2	134638111	134638111	C	A	Treg	0.340773	0.0780072	1.52e-05	0.183932	0.816068	174	0.0668916	473	0	1	rs1466041		intergenic_variant
1343	2	134675630	134675630	TA	T	IL8	-1.06316	0.254557	4.17e-05	0.0167874	0.0167874	15.948	1	475	1	0.921237	rs141529557		intergenic_variant
1344	2	135235583	135235583	T	A	CD8+CM	0.945231	0.225858	3.52e-05	0.0420685	0.0420685	20.866	1	248	1	0.957456	rs35815072	TMEM163	intron_variant
1345	2	135303704	135303704	A	G	Bcells	-0.791921	0.181627	1.58e-05	0.0277186	0.0277186	26	0.0433622	469	0	1	rs58713275	TMEM163	intron_variant
1346	2	135366448	135366448	T	C	TNFa	0.979591	0.225804	5.74797e-05	0.0367431	0.0367431	32.8483	1	447	1	0.568454	rs535271107	TMEM163	intron_variant
1347	2	136079044	136079044	AT	A	CD4+IL2+	-0.416503	0.0990412	6.56e-05	0.294365	0.294365	274.937	0.265563	467	1	0.515227	rs34493241,rs397868717	ZRANB3	intron_variant
1348	2	136293069	136293069	AAAAT	A	IL17	-0.532532	0.1225	1.98e-05	0.184237	0.184237	86.9599	0.516433	236	1	0.886238	rs200287055,rs748694913,rs3050151	R3HDM1	intron_variant
1349	2	136851790	136851790	CAGGAA	C	Treg	0.274645	0.0656554	3.48e-05	0.483346	0.516654	457.245	0.853733	473	1	0.929691	rs67047863,rs140018592,rs66757915		intergenic_variant
1350	2	136853768	136853768	G	T	IFNg	-0.934303	0.236037	8.62e-05	0.0188285	0.0188285	18	1	478	0	1	rs116541096		intergenic_variant
1351	2	136873084	136873084	G	A	Bcells	-0.740344	0.169793	1.58e-05	0.0351812	0.0351812	33	0.441906	469	0	1	rs2228014	CXCR4	synonymous_variant
1352	2	137163357	137163357	A	C	CD8+EMRA	-0.370357	0.0906129	6.02e-05	0.452316	0.547684	224.349	0.52206	248	1	0.877573	rs1430357		intergenic_variant
1353	2	137204703	137204703	G	GT	mDCs	-0.318747	0.079879	8.99e-05	0.380881	0.619119	342.793	0.549877	450	1	0.676364	rs35701173,rs70973501		intergenic_variant
1354	2	137306950	137306950	A	G	Th2	-0.941352	0.241428	9.1e-05	0.0166032	0.0166032	15.773	1	475	1	0.976572	rs74651890		intergenic_variant
1355	2	137607362	137607362	A	G	IL8	1.21718	0.289948	2.7e-05	0.0132474	0.0132474	12.585	1	475	1	0.953922	rs17663946		intergenic_variant
1355	2	137888594	137888594	A	G	Btrans	-1.62792	0.390459	6.16e-05	0.0251829	0.0251829	6.19499	1	123	1	0.985994	rs376781571	THSD7B	intron_variant
1356	2	138313475	138313475	T	C	Bnaive	-1.10606	0.286585	9.57e-05	0.0147479	0.0147479	13.804	1	468	1	0.900685	rs111251292	THSD7B	intron_variant
1357	2	138423504	138423504	G	A	NK	0.574219	0.144965	9.19e-05	0.0509803	0.0509803	46.2901	0.319061	454	1	0.973385	rs139464889	THSD7B	intron_variant
1358	2	138560990	138560990	G	C	Th1	0.786388	0.188171	3.34e-05	0.0335754	0.0335754	31.158	1	464	1	0.947727	rs75515447		intergenic_variant
1359	2	138784191	138784191	C	T	Tcells	-0.628814	0.152444	4.6e-05	0.0641399	0.0641399	44	1	343	0	1	rs72860397		intron_variant
1360	2	138934258	138934258	C	T	Th1	0.878079	0.173473	6.98e-07	0.0414989	0.0414989	38.511	1	464	1	0.886955	rs72865880		intergenic_variant
1361	2	139624060	139624060	G	T	Th1	0.497262	0.114173	1.64e-05	0.0943427	0.0943427	87.55	0.784913	464	1	0.928388	rs754659		intergenic_variant
1362	2	139786903	139786903	A	ATT	mDCs	0.597997	0.137456	1.57e-05	0.0653822	0.0653822	58.844	0.242181	450	1	0.957141	rs533615727,rs145952655		intergenic_variant
1363	2	139847780	139847780	GA	G	CD4+IL2+	-0.285584	0.0708668	6.68e-05	0.348808	0.348808	325.787	0.414656	467	1	0.931937	rs35514976		intergenic_variant
1364	2	139876044	139876044	C	T	CD4+CM	-1.75482	0.392138	8.9e-06	0.0102086	0.0102086	7.39103	1	362	1	0.85709	rs72878138		intergenic_variant
1365	2	140017818	140017818	GAC	GACAC	IL10	0.311618	0.069231	8.6e-06	0.323758	0.323758	310.16	0.834544	479	1	0.90825	rs58744011,rs536104746,rs397698400		intergenic_variant
1366	2	140193111	140193111	T	C	Bnaive	0.737304	0.180013	4.17e-05	0.0364412	0.0364412	34.109	1	468	1	0.90573	rs115948079		intergenic_variant
1367	2	140724573	140724573	A	G	IL8	-0.261002	0.0631278	4.15e-05	0.449699	0.449699	427.214	0.457624	475	1	0.988405	rs1920526		intergenic_variant
1368	2	140749968	140749968	A	G	Lymphocyte	0.400355	0.0959548	3.73e-05	0.177217	0.822783	129.014	0.721145	364	1	0.999195	rs6722700		intergenic_variant
1369	2	140850757	140850757	G	A	Bnaive	0.627294	0.159249	8.3e-05	0.0545364	0.0545364	51.0461	1	468	1	0.809864	rs113659966		intergenic_variant
1370	2	140904875	140904875	T	G	IL8	-0.79833	0.188833	3.36e-05	0.0338434	0.0338434	32.1512	0.418006	475	1	0.812815	rs78750043		intergenic_variant
1371	2	141336008	141336008	T	C	Plasmablast	0.755658	0.181071	5.01e-05	0.128582	0.128582	31.6312	0.100368	123	1	0.825323	rs6740070	LRP1B	intron_variant
1372	2	141354346	141354346	C	G	Plasmablast	0.516224	0.123422	5.37e-05	0.366362	0.366362	90.1251	1	123	1	0.996784	rs540441	LRP1B	intron_variant
1373	2	141600366	141600366	C	T	Lymphocyte	0.386728	0.0843803	6.1e-06	0.22683	0.22683	165.132	0.0999157	364	1	0.948005	rs2200488	LRP1B	intron_variant
1374	2	141776872	141776872	C	T	CD8+CM	0.866486	0.21877	9.61e-05	0.0383065	0.0383065	19	0.30107	248	1	1	rs112840381	LRP1B	intron_variant
1375	2	142486874	142486874	TC	T	KREC	-0.77492	0.186328	5.35e-05	0.0463844	0.0463844	41.6532	0.598738	449	1	0.66401	rs78397519	LRP1B	intron_variant
1376	2	142564339	142564339	T	A	CD4+GMCSF+	1.3964	0.310936	1.51e-05	0.0375165	0.0375165	9.07899	1	121	1	0.990748	rs55857759	LRP1B	intron_variant
1377	2	142670949	142670949	T	C	mDCs	0.958058	0.178595	1.24e-07	0.0305256	0.0305256	27.473	0.0542353	450	1	0.97945	rs79127300	LRP1B	intron_variant
1378	2	142784882	142784882	T	C	IL8	-0.45061	0.102649	1.39e-05	0.121243	0.121243	115.181	0.125983	475	1	0.964708	rs56257620	LRP1B	intron_variant
1379	2	143012770	143012770	C	CA	IFNg	0.321614	0.0793849	6.01e-05	0.242483	0.242483	231.814	0.533518	478	1	0.891529	rs574532579,rs397933862		intergenic_variant
1380	2	143204971	143204971	TACAC	TACACAC	TREC	1.29095	0.329256	6.51e-05	0.0118493	0.0118493	10.9251	1	461	1	0.712704	rs751826547,rs529365063		intergenic_variant
1381	2	143291499	143291499	G	A	Tregprolif	1.36626	0.310619	7.03e-05	0.0190697	0.0190697	11.213	1	294	1	0.807768	rs144142987		intergenic_variant
1382	2	143421240	143421240	C	T	IL12	-2.64044	1.01836	8.51e-05	0.0470771	0.0470771	34.3663	1	365	1	0.742273	rs146259900		intergenic_variant
1383	2	143437756	143437756	A	C	Tfh	-0.789913	0.19602	6.02e-05	0.042021	0.042021	28.1541	1	335	1	0.927249	rs34398880		intergenic_variant
1384	2	143565779	143565779	A	G	CD4+CM	-1.50611	0.334577	5.66e-05	0.0240594	0.0240594	17.419	1	362	1	0.508707	rs10206294	KYNU	intron_variant
1385	2	143669566	143669566	T	TTTG	CD4+EM	-0.641435	0.13942	5.67e-06	0.0722833	0.0722833	52.3331	0.704585	362	1	0.988372	rs112090297,rs760453080,rs34163854	KYNU	intron_variant
1386	2	143793701	143793701	G	A	CD8+GMCSF+	0.515608	0.126216	8.06e-05	0.269178	0.730822	65.1411	0.349923	121	1	0.991362	rs6741488	KYNU	intron_variant	KYNU	yes
1387	2	144992751	144992751	C	G	CD8+GMCSF+	1.66422	0.350105	5.78e-05	0.0250207	0.0250207	6.05501	1	121	1	0.861065	rs75764435	GTDC1	intron_variant
1388	2	145296105	145296105	AC	ACC	Bmem	0.62358	0.15817	8.35e-05	0.0515907	0.0515907	48.2889	0.620433	468	1	0.86631	rs553315071		intergenic_variant
1389	2	146146113	146146113	G	A	CD4+	0.968756	0.231043	3.83e-05	0.0294478	0.0294478	21.438	1	364	1	0.840643	rs77189856		intergenic_variant
1390	2	146348200	146348200	C	T	Plasmablast	-1.13824	0.26719	7.45e-05	0.0646098	0.0646098	15.894	1	123	1	0.88779	rs76407510		intergenic_variant
1391	2	146472243	146472243	C	T	CD4+CM	0.788778	0.19114	7.43e-05	0.0432863	0.0432863	31.3393	1	362	1	0.840072	rs77873558		intergenic_variant
1392	2	147955387	147955387	T	C	TREC	0.506185	0.122397	4.25e-05	0.0635578	0.0635578	58.6003	0.231231	461	1	0.959131	rs74416400		intergenic_variant
1393	2	148767821	148767821	G	T	CD8+EM	1.28154	0.310238	4.86e-05	0.0201613	0.0201613	10	1	248	0	1	rs1234375	ORC4	intron_variant
1394	2	148994854	148994854	C	CAA	CD4+IL2+	-1.33864	0.310361	2.34e-05	0.0119893	0.0119893	11.198	1	467	1	0.877803	rs199778511	MBD5	intron_variant
1395	2	149479281	149479281	CTT	C	CD4+naive	0.428809	0.100679	2.86e-05	0.157028	0.157028	113.688	0.842026	362	1	0.9422	rs70995329,rs541525181,rs869175119	EPC2	intron_variant
1395	2	149479281	149479281	CTT	C	CD4+EM	-0.413843	0.100598	5.22e-05	0.157028	0.157028	113.688	0.842026	362	1	0.949462	rs70995329,rs541525181,rs869175119	EPC2	intron_variant
1395	2	149479281	149479281	CTT	C	Tfh	0.428904	0.104955	5.59e-05	0.152561	0.152561	102.216	0.518855	335	1	0.944443	rs70995329,rs541525181,rs869175119	EPC2	intron_variant
1396	2	149995833	149995833	G	A	KREC	-0.874425	0.175382	8.71e-07	0.0367483	0.0367483	33	1	449	0	1	rs76064887	LYPD6B	intron_variant
1397	2	150039352	150039352	A	G	CD8+CM	-0.422683	0.105361	8.29e-05	0.252431	0.252431	125.206	0.734857	248	1	0.923554	rs17528173	LYPD6B	intron_variant
1398	2	150118913	150118913	G	GA	CD8+	0.968001	0.221159	2.35e-05	0.0372068	0.0372068	24.4821	1	329	1	0.781662	rs11378090		intergenic_variant
1399	2	150699558	150699558	C	T	NK	-0.261695	0.066494	9.51e-05	0.313894	0.686106	285.016	0.0810658	454	1	0.999469	rs10180786		intron_variant
1400	2	151313953	151313953	G	A	Bcells	-0.353814	0.0821827	2.57e-05	0.254859	0.254859	239.058	0.80839	469	1	0.777202	rs991000		intergenic_variant
1401	2	151372851	151372851	CTTTTTTTTTTTT	C	IL10	-0.300729	0.0752018	7.14e-05	0.293283	0.706717	280.965	0.740721	479	1	0.837656	rs200739671,rs779667426		intergenic_variant
1402	2	151489682	151489682	T	C	IL12	-8.39425	20.1034	4.44e-05	0.0275492	0.0275492	20.1109	1	365	1	0.955467	rs62167793		intron_variant
1403	2	151568001	151568001	T	C	CD4+	0.528999	0.123276	2.7e-05	0.114383	0.114383	83.2708	0.597379	364	1	0.825069	rs76781073		intergenic_variant
1404	2	151711610	151711610	C	T	Lymphocyte	-0.383262	0.0915027	3.43e-05	0.207212	0.792788	150.85	0.749132	364	1	0.972863	rs12991056		intergenic_variant
1405	2	152056873	152056873	C	A	CD8+RTE	1.14322	0.281873	6.27e-05	0.0186646	0.0186646	12.02	1	322	1	0.998617	rs16829738		intergenic_variant
1406	2	152141920	152141920	A	G	KREC	-0.702145	0.168819	5.34e-05	0.0689102	0.0689102	61.8814	1	449	1	0.561269	rs112058364	NMI	intron_variant
1407	2	152799624	152799624	T	TA	Treg	-1.35671	0.313433	2.18e-05	0.0100412	0.0100412	9.49898	1	473	1	0.996929	rs148159862	CACNB4	intron_variant
1407	2	152852511	152852511	G	A	CD4+prolif	-1.46823	0.36662	7.71e-05	0.0115512	0.0115512	7.00003	1	303	0	1	rs79872355	CACNB4	intron_variant
1408	2	153200860	153200860	AGCCAATTT	A	CD4+IL2+	-0.956514	0.228024	3.83e-05	0.0204722	0.0204722	19.121	0.170726	467	1	0.88633	rs200184620	FMNL2	intron_variant
1409	2	153572156	153572156	A	G	CD4+GMCSF+	0.712837	0.175147	8.55e-05	0.138734	0.138734	33.5736	0.689194	121	1	0.950964	rs3811567	PRPF40A	intron_variant
1410	2	154055755	154055755	G	C	DCs	0.36384	0.0886499	4.77e-05	0.178207	0.178207	161.812	0.107329	454	1	0.997315	rs80202970		intergenic_variant
1411	2	154136591	154136591	T	G	KREC	-1.09419	0.256729	2.33e-05	0.0176325	0.0176325	15.834	1	449	1	0.957923	rs74589936		intergenic_variant
1412	2	154607067	154607067	C	G	Bnaive	-0.305079	0.0770942	8.85e-05	0.258166	0.258166	241.643	0.276042	468	1	0.950928	rs2083651		intergenic_variant
1413	2	154638585	154638585	C	T	Bnaive	-0.890757	0.226469	7.42e-05	0.0226624	0.0226624	21.212	1	468	1	0.939671	rs114264478		intergenic_variant
1414	2	154683902	154683902	C	T	IL17	0.392655	0.0912822	2.4e-05	0.468324	0.468324	221.049	0.431736	236	1	0.989316	rs2348533		intergenic_variant
1415	2	155440308	155440308	T	C	NKT	1.14194	0.271405	2.01081e-05	0.0226204	0.0226204	20.4941	1	453	1	0.669201	rs139259671		intergenic_variant
1416	2	156330759	156330759	G	A	DCs	-0.943435	0.224738	3.23e-05	0.0218381	0.0218381	19.829	1	454	1	0.999928	rs116097448		intergenic_variant
1417	2	156474337	156474337	T	A	Bswitch	-0.472984	0.120604	9.64e-05	0.0797244	0.0797244	74.622	0.756715	468	1	0.971246	rs13400684		intergenic_variant
1418	2	156619274	156619274	C	T	IL17	0.584429	0.142427	5.54e-05	0.101186	0.101186	47.7598	0.453506	236	1	0.978509	rs34640282		intergenic_variant
1419	2	157026354	157026354	G	GTTTT	DCs	-0.26083	0.0646217	6.33e-05	0.448714	0.551286	407.432	0.448029	454	1	0.989738	rs67301274		intergenic_variant
1420	2	157499847	157499847	A	G	IL10	-0.277855	0.0682795	5.49e-05	0.321218	0.321218	307.727	1	479	1	0.958167	rs6744759		intergenic_variant
1421	2	157818623	157818623	A	G	CD4+CM	-0.696024	0.171551	5.83e-05	0.0511547	0.0511547	37.036	0.600726	362	1	0.90489	rs115821168		intergenic_variant
1421	2	157818623	157818623	A	G	CD4+EMRA	0.82528	0.206235	8.3e-05	0.0456686	0.0456686	23.291	0.379318	255	1	0.924155	rs115821168		intergenic_variant
1422	2	158176294	158176294	A	C	IFNg	-1.26752	0.343793	9.43e-05	0.0166612	0.0166612	15.9281	1	478	1	0.625972	rs16841602	ERMN	3_prime_UTR_variant
1423	2	158238127	158238127	G	A	IFNg	-1.4957	0.310726	3.8e-06	0.0141643	0.0141643	13.5411	1	478	1	0.751888	rs377502084	FAM133DP	upstream_gene_variant
1424	2	158306282	158306282	A	G	CD8+RTE	-0.393917	0.0943535	3.75e-05	0.223551	0.776449	143.967	0.259911	322	1	0.983672	rs155602		intergenic_variant
1424	2	158306282	158306282	A	G	CD8+naive	-0.379639	0.0951322	7.99e-05	0.223551	0.776449	143.967	0.259911	322	1	0.984739	rs155602		intergenic_variant
1425	2	158694596	158694596	C	CT	IL10	1.29438	0.301966	3.47e-05	0.0147965	0.0147965	14.175	1	479	1	0.703354	rs544676287,rs144308737,rs560783324	ACVR1	intron_variant
1426	2	158896223	158896223	C	T	KREC	-0.477779	0.115836	4.24e-05	0.0875078	0.0875078	78.582	0.762708	449	1	0.981151	rs78586770	UPP2	intron_variant
1427	2	160216313	160216313	C	G	TREC	0.887365	0.226039	7.4e-05	0.0308906	0.0308906	28.4811	0.325495	461	1	0.574775	rs113564813	BAZ2B	intron_variant
1427	2	160290938	160290938	G	A	Tc1	0.623947	0.155401	7.35e-05	0.046223	0.046223	42.7101	0.605667	462	1	0.931753	rs60285288	BAZ2B	intron_variant
1428	2	160319969	160319969	A	G	Th1	0.313657	0.0746522	3.11e-05	0.254607	0.254607	236.275	0.805539	464	1	0.990882	rs35773521	BAZ2B	intron_variant
1429	2	160326073	160326073	G	A	CD8+EM	-0.485948	0.119465	6.33e-05	0.163815	0.836185	81.2522	1	248	1	0.963902	rs4505475	BAZ2B	intron_variant
1430	2	160432819	160432819	C	T	gdTCR	-0.322308	0.0747766	2.05e-05	0.366478	0.366478	266.796	0.82106	364	1	0.983801	rs17605928	BAZ2B	intron_variant
1430	2	160432819	160432819	C	T	Th1	-0.274699	0.0667066	4.51e-05	0.355521	0.355521	329.923	0.478158	464	1	0.980446	rs17605928	BAZ2B	intron_variant
1430	2	160510304	160510304	T	C	IL17	-0.437429	0.109374	8.14e-05	0.213833	0.213833	100.929	0.846921	236	1	0.957208	rs2042776		intergenic_variant
1430	2	160677998	160677998	T	G	CD8+EM	-0.338736	0.0846167	8.1e-05	0.412435	0.587565	204.568	0.192477	248	1	0.994721	rs60264981	LY75-CD302	intron_variant
1430	2	160680161	160680161	A	G	CD8+naive	0.325842	0.0781711	3.98e-05	0.367983	0.367983	236.981	0.548652	322	1	0.978429	rs56119444	LY75-CD302	intron_variant
1430	2	160680161	160680161	A	G	CD8+RTE	0.322772	0.0776956	4.22e-05	0.367983	0.367983	236.981	0.548652	322	1	0.977918	rs56119444	LY75-CD302	intron_variant
1430	2	160689997	160689997	A	C	DCs	-0.403802	0.101901	8.54e-05	0.120159	0.120159	109.104	0.657098	454	1	0.998828	rs13025887	LY75-CD302	intron_variant	CD302
1431	2	160694340	160694340	T	A	gdTCR	0.411267	0.10184	6.48e-05	0.142521	0.142521	103.755	0.661212	364	1	0.993575	rs13009425	LY75-CD302	intron_variant
1432	2	160882662	160882662	T	G	IL17	0.569448	0.134849	3.46e-05	0.108576	0.108576	51.2479	0.155026	236	1	0.970278	rs67650243	PLA2R1	intron_variant
1432	2	160950315	160950315	G	A	BIgE+	-1.15952	0.277952	5.41e-05	0.0398214	0.0398214	10.035	0.170687	126	1	0.996719	rs116220052		intergenic_variant
1432	2	160999795	160999795	A	C	Th1	0.28429	0.0712461	8e-05	0.289615	0.710385	268.763	0.258096	464	1	0.937243	rs6720128	ITGB6	intron_variant
1433	2	161077823	161077823	T	C	CD4+IL2+	0.555934	0.131935	3.45e-05	0.0776216	0.0776217	72.4986	1	467	1	0.810703	rs16844875	ITGB6	intron_variant
1434	2	161296651	161296651	T	TCTCA	NK	-0.376624	0.0948088	8.26e-05	0.135081	0.864919	122.654	0.418018	454	1	0.940602	rs113758452,rs71003501	RBMS1	intron_variant
1435	2	161425657	161425657	G	C	Bcells	0.290927	0.0674263	1.88e-05	0.364206	0.364206	341.625	0.841673	469	1	0.946382	rs4420713		intergenic_variant
1436	2	161582737	161582737	G	T	CD8+GMCSF+	0.544381	0.120419	1.25e-05	0.208372	0.208372	50.426	0.0438308	121	1	0.954456	rs13004442		intergenic_variant
1437	2	161606567	161606567	C	A	CD8+IL2+	0.257937	0.0657549	9.88e-05	0.473655	0.473655	440.499	0.457189	465	1	0.923504	rs175238		intergenic_variant
1438	2	162960873	162960873	A	G	NKT	-0.278348	0.0674758	4.37904e-05	0.423041	0.576959	383.275	0.500034	453	1	0.896996	rs7564465		intergenic_variant
1439	2	163545653	163545653	C	CTATTATTATTAT	NK	1.05143	0.255541	6.91e-05	0.014957	0.014957	13.581	0.0835978	454	1	0.922087	rs148007770	KCNH7	intron_variant
1440	2	163575273	163575273	CATTTCTTCTCT	C	Bmem	-0.883369	0.213986	7.1e-05	0.0372328	0.0372328	34.8499	1	468	1	0.614949	rs140922935	KCNH7	intron_variant
1441	2	164387406	164387406	CA	C	Tfh	0.43933	0.104625	3.98e-05	0.204475	0.204475	136.998	0.866992	335	1	0.789271	rs533658141		intergenic_variant
1442	2	164393151	164393151	G	A	IL12	3.04493	1.05429	5.67e-05	0.0150685	0.0150685	11	1	365	0	1	rs114434846		intergenic_variant
1443	2	164406537	164406537	C	T	Th17	0.345498	0.0811401	2.59e-05	0.197736	0.197736	184.29	0.768066	466	1	0.935694	rs13384247		intergenic_variant
1444	2	164851183	164851183	C	CT	CD8+CM	0.478967	0.110932	2.55e-05	0.276207	0.276207	136.999	0.429303	248	1	0.783094	rs535335397,rs5835970,rs398104929		intergenic_variant
1444	2	165904793	165904793	A	G	Th1	0.985318	0.223827	1.89e-05	0.0257834	0.0257834	23.927	1	464	1	0.856442	rs16850088		intron_variant
1445	2	165909525	165909525	C	T	Bcells	-0.974451	0.21381	6.37e-06	0.0254094	0.0254094	23.834	1	469	1	0.900594	rs11902222		intron_variant
1446	2	165996282	165996282	A	T	Plasmablast	0.725039	0.16899	3.42e-05	0.155486	0.155486	38.2496	0.734624	123	1	0.982143	rs79777698	SCN3A	intron_variant
1447	2	166012751	166012751	T	C	BIgE+	0.984372	0.238162	6.97e-05	0.077609	0.077609	19.5575	1	126	1	0.906865	rs150957737	SCN3A	intron_variant
1448	2	166495768	166495768	T	C	IL4	-0.806312	0.188252	1.02e-05	0.448445	0.551555	356.962	0.222486	398	1	0.999668	rs7605508	CSRNP3	intron_variant
1449	2	166913962	166913962	G	A	CD4+IL21+	0.452261	0.0986085	8.51e-06	0.321429	0.321429	108	0.859709	168	1	1	rs545331	SCN1A	intron_variant
1450	2	168401736	168401736	A	G	Bcells	1.02672	0.263862	9.45e-05	0.0241174	0.0241174	22.6221	1	469	1	0.668231	rs13395768	B3GALT1	intron_variant
1451	2	168403600	168403600	A	C	IL10	-1.23538	0.299877	8.9e-06	0.0162651	0.0162651	15.582	1	479	1	0.673192	rs75379938	B3GALT1	intron_variant
1452	2	168534505	168534505	C	A	Bswitch	1.28765	0.32028	7.54e-05	0.0109391	0.0109391	10.239	1	468	1	0.930355	rs73017424	B3GALT1	intron_variant
1452	2	168558645	168558645	A	C	CD4+RTE	-0.874428	0.221634	9.47e-05	0.0262431	0.0262431	19	1	362	0	1	rs6732222	B3GALT1	intron_variant
1453	2	168610235	168610235	T	C	Bnaive	-0.282879	0.0718854	9.64e-05	0.271428	0.271428	254.057	0.482452	468	1	0.969842	rs7558661	B3GALT1	intron_variant
1454	2	168668886	168668886	G	T	pDCs	-1.35136	0.32948	4.83e-05	0.0100897	0.0100897	9.00001	1	446	0	1	rs114546625	B3GALT1	intron_variant
1455	2	168974787	168974787	G	A	Th1	-0.974665	0.23567	4.16e-05	0.0193966	0.0193966	18	1	464	0	1	rs79607870	STK39	intron_variant
1455	2	169019425	169019425	T	A	CD4+EMRA	-1.77555	0.416185	6.17e-05	0.0171039	0.0171039	8.72299	1	255	1	0.746389	rs183348541	STK39	intron_variant
1456	2	169090513	169090513	CAAG	C	Th17	-1.10086	0.253398	1.25e-05	0.0175161	0.0175161	16.325	1	466	1	0.920683	rs143371533,rs372952121	STK39	intron_variant
1456	2	169166305	169166305	G	A	CD8+RTE	-0.743506	0.178393	3.99e-05	0.0540359	0.945964	34.7991	1	322	1	0.918329	rs4668060		intergenic_variant
1456	2	169166305	169166305	G	A	CD8+naive	-0.728452	0.179629	6.46e-05	0.0540359	0.945964	34.7991	1	322	1	0.921437	rs4668060		intergenic_variant
1456	2	169166305	169166305	G	A	CD4+EMRA	0.769161	0.192979	8.31e-05	0.0599922	0.940008	30.596	1	255	1	0.92356	rs4668060		intergenic_variant
1457	2	169189954	169189954	A	T	CD4+prolif	0.48999	0.119088	4.93e-05	0.145373	0.854627	88.096	0.480443	303	1	0.814802	rs4299308		intergenic_variant
1458	2	169327507	169327507	C	CA	CD8+CM	0.740321	0.171985	2.4e-05	0.0747742	0.0747742	37.088	0.374623	248	1	0.989086	rs11374362	CERS6	intron_variant
1459	2	169328029	169328029	GAAAT	G	CD8+GMCSF+	1.37239	0.265653	6.66e-07	0.0433843	0.0433843	10.499	1	121	1	0.957934	rs78125841,rs398060750	CERS6	intron_variant
1460	2	169529562	169529562	T	C	Tc1	1.19744	0.296	6.67e-05	0.01246	0.01246	11.513	1	462	1	0.93121	rs74676288	CERS6	intron_variant
1461	2	169535907	169535907	A	G	BIgE+	0.657021	0.126504	8.22e-07	0.330227	0.330227	83.2172	0.417439	126	1	0.990329	rs56319357	CERS6	intron_variant
1462	2	169603761	169603761	A	C	Treg	1.40774	0.343758	6.89e-05	0.0106078	0.0106078	10.035	1	473	1	0.779626	rs558587631	CERS6	intron_variant
1463	2	170124818	170124818	A	G	CD4+	1.29005	0.317657	4.03e-05	0.0139588	0.0139588	10.162	1	364	1	0.906455	rs191954166	LRP2	intron_variant
1463	2	170124818	170124818	A	G	CD4+IL2+	1.33063	0.347872	6.99e-05	0.0123009	0.0123009	11.489	1	467	1	0.772185	rs191954166	LRP2	intron_variant
1464	2	170396840	170396840	G	T	CD8+	-1.51987	0.353835	4.73e-05	0.0142204	0.0142204	9.35702	1	329	1	0.797479	rs75630391	FASTKD1	intron_variant
1465	2	170623384	170623384	A	G	CD4+CM	-0.31292	0.0729145	2.28e-05	0.36088	0.36088	261.277	0.137766	362	1	0.982342	rs13402634		intergenic_variant
1466	2	171003267	171003267	CT	C	TNFa	0.316268	0.0792132	7.50663e-05	0.222509	0.777491	198.923	0.784103	447	1	0.947061	rs796482594,rs752203560,rs10709150		intergenic_variant
1467	2	172039299	172039299	G	A	pDCs	-0.527858	0.121526	1.59e-05	0.0831321	0.0831321	74.1538	0.521892	446	1	0.915557	rs77281911	TLK1	intron_variant
1468	2	172078047	172078047	A	G	CD4+naive	-1.39833	0.330721	4.29e-05	0.0123039	0.0123039	8.90802	1	362	1	0.972786	rs552848850	TLK1	intron_variant
1469	2	172175189	172175189	A	G	IL12	-7.7631	15.3421	8.77e-05	0.0246575	0.0246575	18	1	365	0	1	rs79136732	METTL8	3_prime_UTR_variant
1470	2	172700305	172700305	C	CT	Plasmablast	0.536743	0.1275	5.84e-05	0.434907	0.565093	106.987	0.465044	123	1	0.799728	rs573411049,rs71013078	SLC25A12	intron_variant
1471	2	172841880	172841880	C	T	iNKT	1.63189	0.412463	8.21e-05	0.0133664	0.0133664	7.00399	1	262	1	0.734187	rs146500709	HAT1	intron_variant
1472	2	173049074	173049074	C	T	IL12	0.758323	0.191791	5.95e-05	0.231872	0.231872	169.267	0.65615	365	1	0.978503	rs6433335		intergenic_variant
1473	2	173083726	173083726	C	T	IL4	-6.78208	11.027	6.7e-05	0.0504673	0.0504673	40.172	0.612739	398	1	0.557123	rs142679567		intergenic_variant
1474	2	173095562	173095562	G	A	Bcells	-0.275674	0.066952	4.48e-05	0.458963	0.541037	430.507	0.515496	469	1	0.933908	rs12478419		intergenic_variant
1475	2	173441110	173441110	C	CT	Treg	0.280744	0.0651185	1.97e-05	0.440441	0.559559	416.657	0.708591	473	1	0.965235	rs34178124,rs397778041,rs397724927	PDK1	intron_variant
1475	2	173506169	173506169	AT	A	Treg	-0.411454	0.0998433	5.98e-05	0.172585	0.827415	163.265	1	473	1	0.684942	rs71018506,rs766950462,rs397986694		intergenic_variant
1476	2	173544832	173544832	A	G	CD8+RTE	-1.55829	0.366466	2.81e-05	0.0108634	0.0108634	6.99603	1	322	1	0.994403	rs74888799		intergenic_variant
1476	2	173544832	173544832	A	G	CD8+naive	-1.53144	0.36935	4.38e-05	0.0108634	0.0108634	6.99603	1	322	1	0.993974	rs74888799		intergenic_variant
1477	2	173555370	173555370	A	G	Bmem	1.03651	0.226262	7.5e-06	0.0214744	0.0214744	20.1	1	468	1	0.94609	rs4972852		intergenic_variant
1478	2	173585949	173585949	T	G	Treg	-0.604059	0.124099	2.72e-06	0.0769275	0.0769275	72.7734	0.73928	473	1	0.832938	rs72893015	RAPGEF4-AS1	downstream_gene_variant
1479	2	174285481	174285481	G	A	CD4+RTE	0.411975	0.0920994	1.81e-05	0.412499	0.587501	298.649	0.913767	362	1	0.564231	rs10172255		intergenic_variant
1480	2	174926587	174926587	A	G	Bswitch	-0.325657	0.0778939	3.79e-05	0.272121	0.727879	254.705	1	468	1	0.826276	rs1562311		intergenic_variant
1481	2	175133456	175133456	T	A	CD4+naive	-1.60344	0.29248	9.51e-07	0.0159406	0.0159406	11.541	1	362	1	0.818612	rs75286889		intergenic_variant
1481	2	175133456	175133456	T	A	CD4+RTE	-1.38294	0.287802	6.63e-06	0.0159406	0.0159406	11.541	1	362	1	0.810243	rs75286889		intergenic_variant
1482	2	175367758	175367758	G	C	IL12	-0.9188	0.247994	8.51e-05	0.201561	0.201561	147.14	0.0470285	365	1	0.890658	rs6707740		intergenic_variant
1483	2	175375902	175375902	G	T	CD8+EMRA	-0.98409	0.244935	8.24e-05	0.0363508	0.0363508	18.03	1	248	1	0.913073	rs77627384		intergenic_variant
1484	2	175590817	175590817	T	C	CD8+GMCSF+	0.56117	0.130134	3.2e-05	0.231405	0.768595	56	0.610318	121	0	1	rs12615270		intergenic_variant
1485	2	175636428	175636428	C	T	CD4+GMCSF+	1.10503	0.272432	8.58e-05	0.0413223	0.0413223	10	0.176014	121	0	1	rs115666327		regulatory_region_variant
1486	2	176485546	176485546	G	GA	NKT	-0.321211	0.0710795	7.60494e-06	0.302792	0.697208	274.33	0.823448	453	1	0.949126	rs5836500		intergenic_variant
1487	2	176677581	176677581	G	A	CD8+EM	0.431785	0.0966396	1.18e-05	0.256644	0.256644	127.295	0.616889	248	1	0.997594	rs983334		intergenic_variant
1488	2	177232845	177232845	A	C	pDCs	0.995121	0.249355	7.63e-05	0.0179372	0.0179372	16	1	446	0	1	rs34716892		intergenic_variant
1489	2	177572016	177572016	C	A	NK	-1.3241	0.313882	6.13e-05	0.0102258	0.0102258	9.28503	1	454	1	0.945058	rs116586938		intergenic_variant
1490	2	177594983	177594983	T	C	KREC	0.265971	0.0652487	5.28e-05	0.488415	0.488415	438.597	0.345802	449	1	0.959195	rs6737860		intergenic_variant
1490	2	177749795	177749795	C	T	IL12	-7.58716	14.4549	8.77e-05	0.0260274	0.0260274	19	0.213659	365	0	1	rs4893920		intergenic_variant
1491	2	177762268	177762268	G	A	CD4+prolif	0.427999	0.101177	3.22e-05	0.214633	0.214633	130.068	0.492063	303	1	0.834114	rs7368748		intergenic_variant
1492	2	177824903	177824903	A	T	IL4	-8.21729	20.2459	5.07e-05	0.0432651	0.0432651	34.439	0.125341	398	1	0.998042	rs75915257		intergenic_variant
1493	2	177937926	177937926	C	T	NK	-0.449415	0.103821	1.81e-05	0.105433	0.105433	95.7332	0.31289	454	1	0.959414	rs10497463		intergenic_variant
1494	2	178823477	178823477	T	C	Lymphocyte	1.63914	0.400144	6.66e-05	0.0111772	0.0111772	8.137	1	364	1	0.650423	rs557391194	PDE11A	intron_variant
1495	2	179688788	179688788	A	AACAC	CD8+naive	-0.950591	0.222232	1.88e-05	0.0374719	0.0374719	24.1319	1	322	1	0.80534	rs145875352		intergenic_variant
1495	2	179688788	179688788	A	AACAC	CD8+RTE	-0.865051	0.221055	8.39e-05	0.0374719	0.0374719	24.1319	1	322	1	0.812553	rs145875352		intergenic_variant
1496	2	179951969	179951969	T	C	Tfh	0.745729	0.186351	7.76e-05	0.0447388	0.0447388	29.975	1	335	1	0.998841	rs76381001		intergenic_variant
1497	2	180210732	180210732	CTT	CT	Tc1	-0.337707	0.0776105	1.63e-05	0.268874	0.268874	248.44	0.478245	462	1	0.897556	rs72362955,rs562040788,rs577286281		intergenic_variant
1497	2	180211052	180211052	G	A	CD4+IL21+	0.438327	0.103897	4.48e-05	0.432572	0.432572	145.344	0.116039	168	1	0.931844	rs4894095		intergenic_variant
1498	2	180370044	180370044	G	A	Th2	0.270262	0.0668134	6.08e-05	0.34483	0.65517	327.589	0.760588	475	1	0.978746	rs9288035	ZNF385B	intron_variant
1499	2	180561870	180561870	T	C	Tfh	0.318018	0.0786324	6.37e-05	0.491667	0.491667	329.417	0.228294	335	1	0.984416	rs62175186	ZNF385B	intron_variant
1500	2	181244879	181244879	C	T	IFNg	-1.06226	0.232391	6.67e-06	0.0210858	0.0210858	20.158	1	478	1	0.928355	rs148669766		intergenic_variant
1501	2	181729885	181729885	T	C	Tcells	0.876861	0.218227	7.16e-05	0.0306895	0.0306895	21.053	1	343	1	0.998861	rs144684156		intron_variant
1502	2	181855876	181855876	A	AT	IL17	-0.414655	0.103231	8.2e-05	0.26536	0.26536	125.25	0.865833	236	1	0.944342	rs35348964,rs200924310	UBE2E3	intron_variant
1503	2	182356698	182356698	AATCTC	A	iNKT	-1.40544	0.341687	6.31e-05	0.0176832	0.0176832	9.266	1	262	1	0.789853	rs200624027	ITGA4	intron_variant
1504	2	182520667	182520667	T	A	BAFF	-0.301371	0.0685856	1.4e-05	0.487525	0.487525	422.197	0.335611	433	1	0.976199	rs7583601	CERKL	intron_variant
1505	2	183417141	183417141	G	A	Th17	-0.257388	0.063562	5.96e-05	0.392704	0.392704	366	0.331621	466	0	1	rs1978650		intergenic_variant
1506	2	183930132	183930132	G	A	TREC	0.638387	0.161578	9.16e-05	0.0379653	0.0379653	35.004	0.120166	461	1	0.877807	rs142981763		intergenic_variant
1507	2	184057802	184057802	G	A	Bswitch	-0.727947	0.184169	9.83e-05	0.0332778	0.0332778	31.148	1	468	1	0.933726	rs113782208		intergenic_variant
1508	2	184662771	184662771	CA	C	KREC	-0.702258	0.163259	2.97e-05	0.0682228	0.931777	61.2641	0.710219	449	1	0.613276	rs35602842,rs397801979		intergenic_variant
1509	2	185244995	185244995	A	C	CD8+IL2+	-0.804471	0.205086	8.24e-05	0.0284548	0.0284548	26.463	1	465	1	0.921969	rs149390917	MIR548AE1	downstream_gene_variant
1510	2	185740493	185740493	TA	T	IL2	1.31751	0.323254	1.53e-05	0.207716	0.207716	110.92	0.851479	267	1	0.754302	rs562501754	ZNF804A	intron_variant
1511	2	186076550	186076550	T	TCTATCTAC	IL6	0.332115	0.0802751	4.72e-05	0.24972	0.75028	236.735	0.21975	474	1	0.83089	rs146224324,rs55720327		intergenic_variant
1512	2	187212046	187212046	C	T	IL4	1.92753	0.493358	7.38e-05	0.0238693	0.0238693	19	1	398	0	1	rs77380982		intergenic_variant
1513	2	187218003	187218003	T	G	CD8+GMCSF+	1.14127	0.279151	6.55e-05	0.0412107	0.0412107	9.97299	1	121	1	0.970102	rs116742533		intergenic_variant
1514	2	187394833	187394833	T	G	NKT	0.259849	0.0633089	4.73231e-05	0.403286	0.403286	365.377	0.0787002	453	1	0.989056	rs6710788		intergenic_variant
1515	2	188164094	188164094	T	A	BAFF	0.822735	0.193432	2.58e-05	0.0312933	0.0312933	27.1	1	433	1	0.999346	rs16828827		regulatory_region_variant
1516	2	189112278	189112278	T	C	IL2	-2.44015	0.733293	2.04e-06	0.162382	0.162382	86.712	0.109557	267	1	0.999084	rs13003679		intergenic_variant
1517	2	190579694	190579694	G	A	IL2	2.86116	1.01983	8.57e-06	0.151472	0.848528	80.886	0.0857546	267	1	0.803377	rs56680321	ANKAR	intron_variant
1518	2	190950202	190950202	C	T	Plasmablast	-0.683137	0.163941	5.57e-05	0.174797	0.825203	43.0001	0.362828	123	0	1	rs6737521	C2orf88	intron_variant
1519	2	190956273	190956273	A	AACACACACACAC	Btrans	1.0066	0.231558	2.58e-05	0.0898924	0.910108	22.1135	0.59825	123	1	0.821942	rs144641726,rs6147082	C2orf88	intron_variant
1520	2	190997493	190997493	A	C	DCs	1.55207	0.299539	2.16e-07	0.013239	0.013239	12.021	1	454	1	0.937638	rs115042620	C2orf88	intron_variant
1521	2	191019025	191019025	T	C	KREC	0.254254	0.0645612	9.35e-05	0.449577	0.449577	403.72	0.339538	449	1	0.987778	rs12473267	C2orf88	intron_variant
1522	2	191046566	191046566	C	A	CD4+EM	2.01094	0.432453	7.22e-05	0.0110926	0.0110926	8.03104	1	362	1	0.734804	rs72915408	C2orf88	intron_variant
1523	2	191175639	191175639	GT	G	CD8+CM	0.443495	0.111547	9.05e-05	0.167315	0.832685	82.9882	0.241897	248	1	0.999023	rs36074132,rs397743364	HIBCH	intron_variant
1524	2	191240311	191240311	T	C	Bmem	-1.02012	0.233657	1.17e-05	0.0203676	0.0203676	19.0641	1	468	1	0.867247	rs150484869	INPP1	downstream_gene_variant
1525	2	191296429	191296429	G	A	CD4+EMRA	0.462584	0.103318	1.12e-05	0.213776	0.213776	109.026	1	255	1	0.999109	rs56127319	MFSD6	intron_variant	INPP1
1526	2	191859654	191859654	ATATATATAT	A	CD4+CM	0.339153	0.0816367	3.77e-05	0.316334	0.683666	229.026	0.808002	362	1	0.900088	rs574148958	STAT1	intron_variant
1526	2	191904556	191904556	A	G	IFNg	0.577266	0.13951	4.11e-05	0.0585774	0.941423	56	0.393727	478	0	1	rs3024879	STAT4	intron_variant
1527	2	191971373	191971373	A	AAAAAT	TREC	-0.627063	0.155817	5.07e-05	0.0628065	0.937193	57.9076	0.680745	461	1	0.648183	rs562861575,rs755076928,rs56105724	STAT4	intron_variant
1528	2	192389208	192389208	AT	A	CD8+EMRA	0.398518	0.0914017	1.83e-05	0.464865	0.464865	230.573	0.522071	248	1	0.936025	rs35778477,rs397868623		intergenic_variant
1529	2	192422191	192422191	G	A	Th17	1.05665	0.253076	3.52e-05	0.0139485	0.0139485	13	0.0813327	466	0	1	rs116303349		intergenic_variant
1530	2	192511773	192511773	A	G	CD4+	-1.3523	0.318496	7.84e-05	0.018187	0.018187	13.2401	1	364	1	0.666837	rs115240517		intergenic_variant
1531	2	192698793	192698793	A	G	Plasmablast	-1.16141	0.282084	6.75e-05	0.0487805	0.0487805	12	1	123	0	1	rs79913292	SDPR	downstream_gene_variant
1532	2	192768377	192768377	A	T	mDCs	1.23654	0.321521	9.95e-05	0.0126656	0.0126656	11.399	1	450	1	0.818134	rs34780114	TMEFF2	downstream_gene_variant
1533	2	193030470	193030470	TA	T	IL12	-1.03432	0.267688	1.62e-05	0.381122	0.381122	278.219	0.823952	365	1	0.480266	rs5837289,rs397714491	TMEFF2	intron_variant
1534	2	193058479	193058479	T	G	DCs	1.31007	0.322258	3.31e-05	0.0122302	0.0122302	11.105	1	454	1	0.819732	rs556076909	TMEFF2	intron_variant
1535	2	193070041	193070041	T	G	Btrans	-1.21068	0.293271	6.64e-05	0.0647805	0.0647805	15.936	1	123	1	0.719372	rs59409612		intergenic_variant
1535	2	193110080	193110080	C	G	Bswitch	0.299661	0.0758247	8.88e-05	0.2195	0.7805	205.452	0.499958	468	1	0.990105	rs7559560		intergenic_variant	TMEFF2
1535	2	193144474	193144474	G	A	CD8+	-0.742929	0.174071	3.47e-05	0.0552896	0.0552896	36.3806	1	329	1	0.860491	rs2581229		intergenic_variant
1536	2	193175140	193175140	T	A	DCs	-1.34533	0.309677	1.86e-05	0.0109879	0.989012	9.97701	1	454	1	0.99064	rs2053713		intergenic_variant
1537	2	193910251	193910251	C	A	Tregprolif	-1.02271	0.224326	8.82e-06	0.0346922	0.0346922	20.399	1	294	1	0.933881	rs76948111		intergenic_variant
1538	2	194913793	194913793	GTA	G	KREC	0.66552	0.158965	3.35e-05	0.0477372	0.952263	42.868	1	449	1	0.913124	rs535346263		intergenic_variant
1538	2	194913793	194913793	GTA	G	Bnaive	0.630844	0.157622	7.31e-05	0.052031	0.947969	48.701	0.617738	468	1	0.836733	rs535346263		intergenic_variant
1538	2	194913793	194913793	GTA	G	Bswitch	-0.636462	0.158564	7.88e-05	0.052031	0.947969	48.701	0.617738	468	1	0.81454	rs535346263		intergenic_variant
1539	2	194971494	194971494	A	G	IL2	-1.18321	0.333452	9.66e-05	0.452986	0.547014	241.895	0.901417	267	1	0.61856	rs5019454		intergenic_variant
1540	2	195273223	195273223	CT	C	gdTCR	0.322262	0.0773894	3.94e-05	0.360553	0.639447	262.483	0.425588	364	1	0.898668	rs752885868,rs10714809,rs869126599		intron_variant
1541	2	195954053	195954053	C	T	iNKT	1.92892	0.435381	2.43e-05	0.0116317	0.0116317	6.09501	1	262	1	0.73628	rs577180041		intergenic_variant
1542	2	196024169	196024169	T	G	pDCs	0.406646	0.0932136	1.65e-05	0.153026	0.153026	136.499	1	446	1	0.943656	rs12477561		intergenic_variant
1543	2	196120097	196120097	A	C	CD4+CM	1.60841	0.360912	1.41e-05	0.0123094	0.0123094	8.91201	1	362	1	0.763214	rs35348087		intergenic_variant
1543	2	196120097	196120097	A	C	TNFa	-1.26836	0.289716	3.09409e-05	0.0154553	0.0154553	13.817	1	447	1	0.751503	rs35348087		intergenic_variant
1544	2	196863288	196863288	CA	C	IL6	0.353134	0.087892	7.2e-05	0.227411	0.227411	215.586	0.0659132	474	1	0.775113	rs539748720	DNAH7	intron_variant
1544	2	197175982	197175982	T	C	CD4+EM	0.296192	0.0748352	8.97e-05	0.363159	0.636841	262.927	0.568548	362	1	0.977727	rs7558972	HECW2	intron_variant
1545	2	197243803	197243803	C	CA	Th2	-0.34225	0.0836701	5.24e-05	0.186696	0.186696	177.361	0.544445	475	1	0.909816	rs35075483	HECW2	intron_variant
1546	2	198077950	198077950	C	A	pDCs	0.306521	0.0744844	5.22e-05	0.413174	0.586826	368.551	0.557099	446	1	0.760458	rs9283513	ANKRD44	intron_variant
1547	2	198442490	198442490	C	T	IL6	-0.827918	0.185949	1.08e-05	0.0335011	0.0335011	31.759	1	474	1	0.882538	rs140518394	RFTN2	intron_variant
1548	2	198920051	198920051	C	G	CD4+EMRA	-0.542199	0.125744	2.44e-05	0.141765	0.141765	72.3002	0.435846	255	1	0.980206	rs558096096	PLCL1	intron_variant
1549	2	199033846	199033846	T	TG	Lymphocyte	1.31191	0.279446	1.08e-05	0.0171099	0.0171099	12.456	1	364	1	0.91196	rs145349986		intergenic_variant
1550	2	199121572	199121572	C	T	Th2	-1.44691	0.336179	1.9e-05	0.0115927	0.0115927	11.0131	1	475	1	0.78512	rs115866416		intergenic_variant
1551	2	199135013	199135013	C	CT	Lymphocyte	-0.312175	0.075864	5.44e-05	0.447613	0.447613	325.862	0.167968	364	1	0.842494	rs554683303,rs5837594,rs3036591		intergenic_variant
1552	2	199262464	199262464	G	C	IFNg	0.91345	0.223665	4.91e-05	0.0216653	0.0216653	20.712	1	478	1	0.900945	rs144011328		intergenic_variant
1552	2	199262464	199262464	G	C	CD8+	1.0003	0.248754	8.26e-05	0.0249179	0.0249179	16.396	1	329	1	0.869463	rs144011328		intergenic_variant
1553	2	199536236	199536236	A	T	KREC	1.45158	0.373513	9.17e-05	0.0100356	0.0100356	9.01197	1	449	1	0.799581	rs189346975		intergenic_variant
1554	2	199621109	199621109	G	A	IFNg	1.26007	0.315597	5.24e-05	0.0107019	0.0107019	10.231	1	478	1	0.876244	rs72928147		regulatory_region_variant
1555	2	199954319	199954319	C	G	Th2	1.31345	0.331578	6.58e-05	0.0123179	0.0123179	11.702	1	475	1	0.778403	rs114754278		intergenic_variant
1556	2	200504738	200504738	CT	C	CD4+GMCSF+	0.783172	0.157803	2.61e-06	0.173696	0.173696	42.0344	1	121	1	0.881287	rs66869731		intron_variant
1557	2	201010676	201010676	C	G	IL8	-0.377663	0.0862886	1.5e-05	0.186064	0.186064	176.761	0.0671565	475	1	0.979161	rs34510964		intergenic_variant	FONG
1558	2	201309273	201309273	C	T	CD8+	-1.34936	0.328131	4.58e-05	0.0144058	0.0144058	9.47902	1	329	1	0.94558	rs62279302	SPATS2L	intron_variant
1559	2	201310487	201310487	GT	G	Plasmablast	0.634267	0.139219	2.55e-05	0.460231	0.460231	113.217	0.10375	123	1	0.809054	rs11355899,rs754027628	SPATS2L	intron_variant
1560	2	201351874	201351874	TA	T	IL17	-0.537631	0.132346	6.54e-05	0.128769	0.128769	60.779	0.763207	236	1	0.952129	rs61173913,rs796880663	SPATS2L	downstream_gene_variant
1561	2	201404976	201404976	G	T	CD4+IL2+	1.41931	0.356394	9.09e-05	0.0107537	0.0107537	10.044	1	467	1	0.736966	rs143002810	SGOL2	intron_variant
1562	2	201661062	201661062	A	C	CD4+EM	-1.41264	0.295446	2.5e-06	0.0151934	0.0151934	11	1	362	0	1	rs114808334		intron_variant
1563	2	201694425	201694425	AAGCC	A	Tregprolif	1.01731	0.217372	3.91e-06	0.0375068	0.0375068	22.054	1	294	1	0.951245	rs201967400	RNU6-31P	upstream_gene_variant
1564	2	201759972	201759972	AT	A	CD4+naive	1.61349	0.383482	4.56e-05	0.0111823	0.0111823	8.09599	1	362	1	0.809231	rs200119994	NIF3L1	intron_variant
1565	2	202105675	202105675	A	C	iNKT	-1.45505	0.365821	9.78e-05	0.0145878	0.0145878	7.64401	1	262	1	0.894168	rs148408744	CASP8	intron_variant
1566	2	202211875	202211875	CT	C	CD4+EM	0.295421	0.0738426	7.52e-05	0.496222	0.496222	359.265	0.599554	362	1	0.992249	rs34502400	ALS2CR12	intron_variant
1567	2	202631460	202631460	A	<INS:ME:ALU>	TNFa	-0.388746	0.0878625	1.70766e-05	0.297465	0.297465	265.934	0.650795	447	1	0.642307	None	ALS2	intron_variant
1568	2	202672529	202672529	T	C	NK	-0.641739	0.146074	1.36e-05	0.057268	0.057268	51.9993	0.384796	454	1	0.949067	rs193603	CDK15	intron_variant
1569	2	202674436	202674436	A	G	IL8	-0.364612	0.0881503	4.16e-05	0.202299	0.202299	192.184	0.113534	475	1	0.86149	rs17469690	CDK15	intron_variant
1570	2	202936065	202936065	G	C	DCs	-0.525823	0.123424	2.37e-05	0.0822368	0.0822368	74.671	0.342269	454	1	0.960838	rs62193946	LOC100652824	upstream_gene_variant
1571	2	202943776	202943776	T	C	CD4+GMCSF+	-0.512266	0.110877	9.41e-06	0.412744	0.587256	99.884	0.254085	121	1	0.993518	rs1915819	LOC100652824	intron_variant
1572	2	202951672	202951672	T	A	CD4+GMCSF+	1.15301	0.245979	8.68e-06	0.0611612	0.0611612	14.801	1	121	1	0.995984	rs77924895	LOC100652824	intron_variant
1573	2	203571938	203571938	AT	A	IL4	-0.84754	0.230077	9.07e-05	0.283111	0.283111	225.356	0.320789	398	1	0.978947	rs371933346	FAM117B	intron_variant
1574	2	203993324	203993324	C	CT	CD4+	0.474676	0.117853	6.73e-05	0.155284	0.844716	113.047	0.418858	364	1	0.732446	rs35686158,rs398105208	NBEAL1	intron_variant
1575	2	204358722	204358722	G	A	Th17	0.368758	0.0848532	2.34e-05	0.337969	0.337969	314.987	0.467892	466	1	0.631348	rs202026675	RAPH1	intron_variant
1576	2	204558802	204558802	T	C	CD8+CM	0.738261	0.14523	7.07e-07	0.108762	0.108762	53.946	1	248	1	0.927056	rs1181392		regulatory_region_variant
1577	2	204612406	204612406	C	T	IL10	-0.765829	0.188623	5.37e-05	0.0320054	0.0320054	30.6612	1	479	1	0.915998	rs148849825		intergenic_variant
1578	2	204690355	204690355	G	C	CD8+IL2+	0.292627	0.0631585	4.68e-06	0.48649	0.48649	452.436	0.515106	465	1	0.989494	rs231746		intergenic_variant
1579	2	205140805	205140805	G	A	Bmem	0.26448	0.0655248	6.28e-05	0.415598	0.584402	389	0.775546	468	0	1	rs723021		intergenic_variant
1580	2	205161173	205161173	A	G	Th2	0.351263	0.0893619	9.66e-05	0.143825	0.143825	136.634	0.569708	475	1	0.984624	rs73063863		intergenic_variant
1581	2	205803707	205803707	G	A	IL8	0.287289	0.0728597	9.13e-05	0.32214	0.32214	306.033	0.0266394	475	1	0.971804	rs2216851	PARD3B	intron_variant
1582	2	206383666	206383666	C	T	NKT	-1.34325	0.349861	5.14847e-05	0.0111534	0.0111534	10.105	1	453	1	0.83873	rs182091766	PARD3B	intron_variant
1583	2	206570295	206570295	C	T	NK	-0.302459	0.0747354	6.04e-05	0.246696	0.246696	224	1	454	0	1	rs17386988	NRP2	intron_variant
1584	2	206804726	206804726	A	G	DCs	-0.309112	0.0732842	3.04e-05	0.348462	0.348462	316.403	0.83674	454	1	0.848039	rs57630479		intergenic_variant
1585	2	207166004	207166004	ATTGT	A	IL2	3.43955	1.10248	2.79e-05	0.0149513	0.0149513	7.98399	0.0391749	267	1	0.999119	rs201531977	ZDBF2	intron_variant
1586	2	207166093	207166093	A	T	DCs	1.25124	0.308134	9.14e-05	0.0115837	0.0115837	10.518	1	454	1	0.938828	rs182190668	ZDBF2	intron_variant
1587	2	207195619	207195619	G	A	Bmem	-0.277033	0.070422	9.42e-05	0.370566	0.370566	346.85	0.196807	468	1	0.947228	rs34997638		intergenic_variant
1588	2	207281447	207281447	G	A	NK	0.889834	0.227306	9.31e-05	0.0219053	0.0219053	19.89	1	454	1	0.969374	rs13387838		intergenic_variant
1589	2	207864911	207864911	T	C	BAFF	-0.878495	0.218656	6.86e-05	0.0242494	0.0242494	21	1	433	0	1	rs114970733		intergenic_variant
1590	2	207918455	207918455	A	C	Bswitch	-0.420993	0.10006	3.26e-05	0.115901	0.115901	108.483	0.653962	468	1	0.959674	rs17215043		intergenic_variant
1591	2	207942862	207942862	T	A	Bcells	-0.290047	0.0705952	4.7e-05	0.260009	0.260009	243.888	0.187102	469	1	0.989217	rs13035688	KLF7	3_prime_UTR_variant
1592	2	208596530	208596530	CTTT	C	CD4+RTE	-0.344815	0.0836367	5.58e-05	0.47895	0.47895	346.76	1	362	1	0.680382	rs564329898,rs560472090	CCNYL1	intron_variant
1593	2	208668748	208668748	G	T	TREC	-1.17275	0.295661	5.22e-05	0.0124924	0.0124924	11.518	1	461	1	0.881255	rs188203898		intergenic_variant
1594	2	208722896	208722896	G	A	gdTCR	0.413665	0.099857	4.04e-05	0.212332	0.212332	154.578	0.53015	364	1	0.744777	rs60572052	PLEKHM3	intron_variant
1595	2	208735156	208735156	C	G	Tc1	1.35488	0.252152	1.3e-07	0.0174827	0.0174827	16.154	1	462	1	0.932967	rs78447458	PLEKHM3	intron_variant
1596	2	208994927	208994927	C	A	CD8+GMCSF+	-0.573491	0.125864	1.2e-05	0.239702	0.760298	58.0079	0.803709	121	1	0.999865	rs7578859	CRYGC	upstream_gene_variant
1597	2	209523619	209523619	A	G	Tfh	0.541901	0.137176	9.65e-05	0.0818791	0.0818791	54.859	1	335	1	0.971066	rs10176371		intron_variant
1598	2	209550917	209550917	T	C	Tc1	0.286332	0.0709173	6.32e-05	0.36171	0.63829	334.22	0.36335	462	1	0.930369	rs7606168		intron_variant
1599	2	209676104	209676104	A	G	TREC	-0.31504	0.0753326	3.46e-05	0.240772	0.240772	221.992	0.072386	461	1	0.967721	rs60222748		intron_variant
1600	2	210723418	210723418	CA	C	CD4+RTE	0.482252	0.121972	9.1e-05	0.103459	0.103459	74.9043	0.0218719	362	1	0.985973	rs796896998,rs34333434	UNC80	intron_variant
1601	2	211521227	211521227	CT	C	Th17	-0.504543	0.119819	5.6e-05	0.140449	0.859551	130.898	0.331765	466	1	0.590623	rs58225253,rs575213772,rs796104481	CPS1	intron_variant
1602	2	211635728	211635728	A	G	Treg	-0.269999	0.0660322	5.04e-05	0.39971	0.39971	378.126	0.338159	473	1	0.996372	rs12151433		intergenic_variant
1603	2	211868094	211868094	C	T	Treg	0.281007	0.065374	2.07e-05	0.399997	0.600003	378.397	0.701699	473	1	0.986254	rs28811622		intergenic_variant
1604	2	212127550	212127550	A	G	DCs	-1.06302	0.233745	8.96e-06	0.0208183	0.0208183	18.903	1	454	1	0.92665	rs114719433		intergenic_variant
1605	2	212192832	212192832	T	C	CD4+prolif	-0.32728	0.0826321	9.59e-05	0.383364	0.616636	232.319	0.807903	303	1	0.954893	rs4511663		intergenic_variant
1606	2	212494068	212494068	C	T	Bmem	0.423379	0.0959144	1.38e-05	0.183058	0.816942	171.342	0.21274	468	1	0.783431	rs12151575	ERBB4	intron_variant
1607	2	212543043	212543043	CAA	C	Bcells	0.825311	0.19391	3.59e-05	0.0328699	0.96713	30.832	1	469	1	0.862028	rs60505220,rs762253725,rs796592026	ERBB4	intron_variant
1608	2	212566071	212566071	C	G	CD8+IL2+	0.28207	0.0698009	6.07e-05	0.396788	0.603212	369.013	0.628191	465	1	0.899479	rs3923755	ERBB4	intron_variant
1609	2	212748274	212748274	G	A	IL6	0.491236	0.124428	9.37e-05	0.0820397	0.0820397	77.7736	0.521536	474	1	0.788653	rs35930310	ERBB4	intron_variant
1610	2	212768779	212768779	T	C	CD4+RTE	0.434227	0.0981199	1.44e-05	0.178362	0.178362	129.134	0.71909	362	1	0.826376	rs2043888	ERBB4	intron_variant
1611	2	212782803	212782803	T	C	KREC	0.746103	0.187121	7.73e-05	0.0300668	0.0300668	27	0.331565	449	0	1	rs11896200	ERBB4	intron_variant
1612	2	212875346	212875346	A	G	TNFa	0.27442	0.0675842	5.73303e-05	0.303634	0.696366	271.449	0.0925292	447	1	0.998501	rs10169217	ERBB4	intron_variant
1613	2	213004603	213004603	G	A	BIgE+	0.601319	0.13818	2.6e-05	0.198044	0.801956	49.9071	0.243905	126	1	0.9748	rs4673651	ERBB4	intron_variant
1613	2	213040127	213040127	G	A	Tcells	-0.518452	0.122393	2.84e-05	0.104954	0.895046	71.9984	1	343	1	0.964844	rs1521647	ERBB4	intron_variant
1614	2	213766025	213766025	T	C	IFNg	-0.282772	0.068898	4.84e-05	0.333569	0.333569	318.892	1	478	1	0.95195	rs12151552		intergenic_variant
1615	2	213773645	213773645	C	G	IL6	0.451284	0.110353	5.21e-05	0.0963027	0.0963027	91.295	0.292098	474	1	0.958858	rs6727244		intergenic_variant
1616	2	214012736	214012736	TA	T	CD4+GMCSF+	-0.578319	0.13744	5.02e-05	0.281682	0.281682	68.167	1	121	1	0.866147	rs72219545	IKZF2	intron_variant
1617	2	214024866	214024866	G	A	Tfh	-0.851306	0.206974	4.87e-05	0.0330701	0.0330701	22.157	1	335	1	0.972734	rs116337245		intergenic_variant
1618	2	214093057	214093057	AT	A	IL6	-0.437492	0.0865957	8.72e-07	0.199755	0.199755	189.368	0.884936	474	1	0.765711	rs56713390		intergenic_variant
1619	2	214341386	214341386	C	T	BAFF	0.938392	0.225398	3.6e-05	0.0228973	0.0228973	19.8291	1	433	1	0.992648	rs4672680	SPAG16	intron_variant
1620	2	215013801	215013801	G	A	TREC	0.29751	0.0735332	6.52e-05	0.497094	0.497094	458.321	0.780116	461	1	0.66734	rs2372226	SPAG16	intron_variant
1621	2	215670684	215670684	C	T	IL2	2.79297	0.701457	2.04e-05	0.0205993	0.0205993	11	1	267	0	1	rs16852798	BARD1	intron_variant
1622	2	215830489	215830489	A	G	DCs	-0.277184	0.0692071	7.18e-05	0.484434	0.484434	439.866	0.0477516	454	1	0.979133	rs115528190	ABCA12	intron_variant
1622	2	215946804	215946804	G	A	IL2	0.934231	0.240905	6.04e-05	0.390708	0.390708	208.638	0.197916	267	1	0.988308	rs7589094	ABCA12	intron_variant
1623	2	215964050	215964050	C	T	NKT	-0.261179	0.0642217	5.56744e-05	0.472406	0.527594	428	0.850997	453	0	1	rs2970958	ABCA12	intron_variant
1624	2	216144350	216144350	GA	G	Lymphocyte	-1.08295	0.268559	7.92e-05	0.027595	0.027595	20.0892	1	364	1	0.646409	rs535372595		intergenic_variant
1625	2	216176336	216176336	C	A	CD4+GMCSF+	-1.26358	0.305255	5.4e-05	0.0464793	0.953521	11.248	1	121	1	0.90638	rs13023857	ATIC	upstream_gene_variant
1626	2	216473088	216473088	T	A	IL17	-1.27717	0.312196	6.83e-05	0.0253263	0.974674	11.954	1	236	1	0.839385	rs12616010	LINC00607	downstream_gene_variant
1627	2	216544927	216544927	A	G	IL12	0.76323	0.20022	6.05e-05	0.336569	0.663431	245.695	1	365	1	0.838604	rs1250055	LINC00607	intron_variant
1628	2	216707966	216707966	C	T	Bmem	0.94552	0.227346	3.85e-05	0.0209177	0.0209177	19.579	1	468	1	0.929767	rs151271221	LINC00607	intron_variant
1629	2	216871480	216871480	C	T	Plasmablast	-0.92045	0.192034	5.94e-06	0.124252	0.875748	30.566	0.692566	123	1	0.887601	rs3770564	MREG	intron_variant
1629	2	216963437	216963437	TTG	T	Th17	-0.27101	0.0657934	4.48e-05	0.449075	0.449075	418.538	0.399857	466	1	0.977677	rs34734178,rs753301158,rs71047976	TMEM169	intron_variant
1630	2	217001090	217001090	A	AAAAAAG	Tcells	0.400675	0.0847396	3.55e-06	0.28452	0.71548	195.181	1	343	1	0.923224	rs564652267,rs61067470	XRCC5	intron_variant
1631	2	217052584	217052584	T	C	CD4+IL2+	-0.379126	0.0942652	6.69e-05	0.146314	0.146314	136.657	1	467	1	0.924231	rs75712462	XRCC5	intron_variant
1632	2	217172384	217172384	G	A	Bcells	-0.675299	0.164117	5.25e-05	0.0432324	0.0432324	40.552	1	469	1	0.942926	rs16855891	2004-03-01	intron_variant
1633	2	217450164	217450164	AAAT	A	CD4+IL2+	-0.49101	0.114819	2.29e-05	0.0870453	0.912955	81.3003	0.764628	467	1	0.957022	rs10533518,rs397788596		downstream_gene_variant
1634	2	217568504	217568504	C	CAAAA	CD4+IL21+	0.657428	0.125073	1.89e-06	0.214497	0.214497	72.071	1	168	1	0.729803	rs530304152		intergenic_variant
1635	2	218025739	218025739	C	T	BAFF	-0.328096	0.0827947	8.7e-05	0.220973	0.220973	191.363	0.88878	433	1	0.944686	rs7594328		intergenic_variant
1636	2	218336618	218336618	C	T	Th17	-0.280032	0.0660798	2.75e-05	0.457594	0.542406	426.478	0.640266	466	1	0.947113	rs2618141	DIRC3	intron_variant
1636	2	218374066	218374066	C	T	CD8+EM	0.394767	0.0999872	9.96e-05	0.248401	0.248401	123.207	1	248	1	0.991439	rs2373072	DIRC3	intron_variant
1637	2	218482091	218482091	A	C	Lymphocyte	-0.365785	0.0892449	5.42e-05	0.333674	0.333674	242.915	0.479506	364	1	0.766447	rs71430288	DIRC3	intron_variant
1638	2	219079878	219079878	G	A	CD8+GMCSF+	-0.715425	0.144862	1.08e-05	0.182829	0.817171	44.2446	0.758637	121	1	0.737593	rs7587038	ARPC2	upstream_gene_variant
1639	2	219592859	219592859	A	G	Bswitch	1.08246	0.250504	2.66e-05	0.0201293	0.0201293	18.841	1	468	1	0.82184	rs193192979	TTLL4	intron_variant
1640	2	219945836	219945836	A	G	Tfh	-1.61365	0.385435	7.84e-05	0.0119448	0.0119448	8.00302	1	335	1	0.753136	rs113137476	NHEJ1	intron_variant
1641	2	220210837	220210837	G	A	IL10	0.397763	0.0837805	2.91e-06	0.211356	0.211356	202.479	0.890379	479	1	0.826462	rs113057402		intergenic_variant
1642	2	220995945	220995945	G	A	IL6	0.271128	0.0684332	8.54e-05	0.38617	0.61383	366.089	0.0116412	474	1	0.984664	rs10208555		intergenic_variant
1643	2	221173798	221173798	G	T	TNFa	-0.666898	0.134228	9.74585e-07	0.063877	0.063877	57.106	1	447	1	0.976791	rs72967540		intergenic_variant
1643	2	221173798	221173798	G	T	IFNg	-0.528897	0.128864	4.83e-05	0.0655921	0.065592	62.706	1	478	1	0.989913	rs72967540		intergenic_variant
1644	2	221314864	221314864	T	G	BIgE+	-0.644013	0.134213	3.84e-06	0.302695	0.302695	76.2791	0.400138	126	1	0.941151	rs13418800		intergenic_variant
1645	2	221389980	221389980	G	A	DCs	0.7746	0.190479	5.84e-05	0.0380443	0.0380443	34.5442	1	454	1	0.834539	rs114854349		intergenic_variant
1646	2	221539668	221539668	C	T	IL10	1.0281	0.231462	1.1e-05	0.0187891	0.0187891	18	1	479	0	1	rs73993606		intergenic_variant
1647	2	221749567	221749567	C	CA	Lymphocyte	-0.421368	0.104288	6.5e-05	0.150671	0.150671	109.688	0.297982	364	1	0.992141	rs35537926,rs750686257,rs397821954		intron_variant
1648	2	221989965	221989965	C	CTGTGTGTG	CD4+EMRA	-0.421151	0.0890993	4.57e-06	0.423984	0.423984	216.232	0.519423	255	1	0.864464	rs35691471,rs71046796		intergenic_variant
1649	2	222054487	222054487	G	A	IL10	1.07216	0.262832	4.07e-05	0.0168486	0.0168486	16.141	1	479	1	0.871192	rs185565240		intergenic_variant
1650	2	222786528	222786528	G	T	CD8+RTE	0.335586	0.0774191	1.95e-05	0.486818	0.486818	313.511	0.435011	322	1	0.990258	rs824921		intergenic_variant
1650	2	222786528	222786528	G	T	CD4+naive	0.321182	0.0755503	2.66e-05	0.492294	0.492294	356.421	0.17018	362	1	0.989004	rs824921		intergenic_variant
1650	2	222786528	222786528	G	T	CD8+naive	0.319584	0.0782365	5.57e-05	0.486818	0.486818	313.511	0.435011	322	1	0.988729	rs824921		intergenic_variant
1651	2	222854368	222854368	CA	C	DCs	0.684661	0.16977	8.13e-05	0.0512042	0.0512042	46.4934	0.614976	454	1	0.740619	rs541038555		intergenic_variant
1652	2	222880881	222880881	C	T	CD4+EM	0.832936	0.202648	4.06e-05	0.0456436	0.0456436	33.046	1	362	1	0.730776	rs114533337		intergenic_variant
1653	2	223040737	223040737	C	T	gdTCR	1.84423	0.482384	5.39e-05	0.0113654	0.0113654	8.27401	1	364	1	0.602973	rs181074970		intergenic_variant
1653	2	223040737	223040737	C	T	DCs	-1.44086	0.376046	7.05e-05	0.0109989	0.0109989	9.987	1	454	1	0.775371	rs181074970		intergenic_variant
1654	2	223109307	223109307	A	C	CD4+EMRA	0.912174	0.226637	8.31e-05	0.0510992	0.0510992	26.0606	1	255	1	0.718224	rs12328631	PAX3	intron_variant
1654	2	223109307	223109307	A	C	Th1	0.653768	0.16182	8.33e-05	0.0567561	0.0567561	52.6697	1	464	1	0.717142	rs12328631	PAX3	intron_variant
1655	2	223296383	223296383	C	T	IL17	1.14286	0.275497	5.39e-05	0.0278962	0.0278962	13.167	1	236	1	0.948945	rs72964794	SGPP2	intron_variant
1656	2	223355862	223355862	A	T	CD8+prolif	0.461941	0.0982891	5.36e-06	0.380142	0.619858	169.543	0.476835	223	1	0.82987	rs5838954	SGPP2	intron_variant
1657	2	223561592	223561592	T	C	Th17	1.4178	0.295193	2.84e-06	0.0116255	0.0116255	10.835	1	466	1	0.96862	rs74637460	MOGAT1	intron_variant
1658	2	223599872	223599872	CA	C	IL17	0.566747	0.122664	9.4e-06	0.180246	0.180246	85.0761	0.65738	236	1	0.861081	rs777639958,rs35503620		intergenic_variant
1659	2	223824575	223824575	C	T	IL2	2.039	0.455486	1.38e-05	0.0448914	0.0448914	23.972	1	267	1	0.980265	rs77877069		intergenic_variant
1660	2	224099480	224099480	C	T	BIgE+	-0.614238	0.148469	6.37e-05	0.195876	0.195876	49.3608	1	126	1	0.970212	rs62190188		intergenic_variant
1661	2	224727978	224727978	G	A	CD4+prolif	-0.500085	0.123177	6.28e-05	0.132828	0.132828	80.4938	1	303	1	0.84797	rs6714137		intergenic_variant
1662	2	224980427	224980427	T	C	TNFa	0.274754	0.0637488	1.98513e-05	0.433809	0.566191	387.825	0.334286	447	1	0.993302	rs13392357		intergenic_variant
1663	2	225305535	225305535	CT	C	CD4+RTE	0.358855	0.0761452	3.62e-06	0.359326	0.640674	260.152	0.648001	362	1	0.915485	rs67197727		intergenic_variant
1663	2	225375894	225375894	G	A	CD8+EMRA	0.570678	0.141845	7.85e-05	0.094177	0.094177	46.7118	0.127461	248	1	0.974269	rs10498162	CUL3	intron_variant
1664	2	225443068	225443068	CAAT	C	Lymphocyte	-1.24343	0.312906	5.41e-05	0.0157816	0.0157816	11.489	1	364	1	0.900891	rs551490380	CUL3	intron_variant
1665	2	225615973	225615973	A	G	TREC	-0.386284	0.0937926	4.58e-05	0.115492	0.115492	106.484	0.354454	461	1	0.9794	rs60507277		intergenic_variant
1666	2	225861660	225861660	C	G	Th1	0.415607	0.103546	6.86e-05	0.103772	0.103772	96.3004	0.313135	464	1	0.993745	rs6726376	DOCK10	intron_variant
1667	2	225932716	225932716	G	A	IL17	-1.05536	0.249322	3.33e-05	0.0285508	0.0285508	13.476	1	236	1	0.990309	rs75222653		intergenic_variant
1668	2	226209817	226209817	A	T	CD4+	1.64788	0.384797	1.56e-05	0.0165123	0.0165123	12.021	1	364	1	0.583111	rs78519245		intergenic_variant
1668	2	226393743	226393743	T	A	gdTCR	-0.615263	0.144861	3.57e-05	0.0700304	0.0700304	50.9821	0.672116	364	1	0.901226	rs80260527	NYAP2	intron_variant
1669	2	226465618	226465618	C	A	CD8+EMRA	1.43859	0.328859	2.25e-05	0.0197601	0.0197601	9.80101	1	248	1	0.811157	rs114923058	NYAP2	intron_variant
1670	2	226550730	226550730	G	A	CD8+EM	0.394652	0.0902538	1.78e-05	0.333109	0.666891	165.222	0.774306	248	1	0.996492	rs4675004		intergenic_variant
1671	2	226650264	226650264	T	C	CD8+EM	0.962594	0.225451	2.74e-05	0.0302419	0.0302419	15	0.0155615	248	0	1	rs116199538		intergenic_variant
1672	2	226655843	226655843	C	T	mDCs	-1.34175	0.324648	2.87e-05	0.0136911	0.0136911	12.322	1	450	1	0.705075	rs138483288		intergenic_variant
1673	2	227169704	227169704	G	A	Bcells	-1.07519	0.265833	5.41e-05	0.016967	0.016967	15.915	1	469	1	0.879415	rs77312202		intergenic_variant
1674	2	227199263	227199263	G	T	Lymphocyte	-0.296126	0.074516	8.43e-05	0.494505	0.494505	360	0.345209	364	0	1	rs10195178		intergenic_variant
1675	2	227213916	227213916	G	GT	CD8+EM	-0.712842	0.173501	4.97e-05	0.0694899	0.0694899	34.467	1	248	1	0.974512	rs60610599,rs398081119,rs397976259		intergenic_variant
1675	2	227214513	227214513	T	C	CD8+RTE	-1.32047	0.324139	5.77e-05	0.0139752	0.0139752	9.00003	1	322	1	0.99918	rs148825046		intergenic_variant
1676	2	227239250	227239250	G	A	Lymphocyte	-0.336421	0.0782118	2.15e-05	0.324063	0.324063	235.918	0.719069	364	1	0.999819	rs4234059		intergenic_variant
1677	2	227525929	227525929	C	T	BAFF	-0.296575	0.0755213	9.91e-05	0.311882	0.311882	270.09	0.0922139	433	1	0.988111	rs10181390	MIR5702	upstream_gene_variant
1678	2	227615052	227615052	C	T	CD8+	0.82955	0.204094	4.95e-05	0.0404742	0.0404742	26.632	1	329	1	0.944787	rs28415492	IRS1	intron_variant
1679	2	227860671	227860671	G	A	BIgE+	0.671915	0.136798	2.5e-06	0.309758	0.309758	78.059	0.396556	126	1	0.903066	rs10933164	RHBDD1	3_prime_UTR_variant
1680	2	228268831	228268831	G	A	Th2	-1.00115	0.255385	8.57e-05	0.0196379	0.0196379	18.656	1	475	1	0.798014	rs141198834		intergenic_variant
1681	2	228451327	228451327	A	C	Tc1	-1.01078	0.230534	1.46e-05	0.0232024	0.0232024	21.439	1	462	1	0.857268	rs115969403		intergenic_variant
1681	2	228451327	228451327	A	C	Th1	-0.9662	0.226359	2.4e-05	0.0231088	0.0231088	21.445	1	464	1	0.898776	rs115969403		intergenic_variant
1682	2	228477310	228477310	C	T	IL17	0.491431	0.116152	3.3e-05	0.201991	0.798009	95.3398	0.22224	236	1	0.959692	rs7583413	C2orf83	intron_variant
1683	2	228642467	228642467	T	C	Bnaive	-0.833717	0.208592	8.21e-05	0.0259893	0.0259893	24.326	1	468	1	0.950957	rs560812338		intergenic_variant
1684	2	228644220	228644220	C	CA	CD4+CM	-0.382385	0.0889392	2.15e-05	0.248467	0.248467	179.89	1	362	1	0.879347	rs375132269		intergenic_variant
1685	2	228974065	228974065	G	T	Bmem	-0.456112	0.100747	7.37e-06	0.118143	0.118143	110.582	0.65764	468	1	0.991412	rs35213836	SPHKAP	intron_variant
1685	2	229154188	229154188	C	T	IL4	1.26141	0.323695	9.54e-05	0.0577352	0.0577352	45.9572	0.338133	398	1	0.940639	rs76536201		intergenic_variant
1686	2	229370567	229370567	G	A	CD4+	0.350922	0.0871295	7.23e-05	0.352102	0.352102	256.33	0.64427	364	1	0.732105	rs6743294		intron_variant
1687	2	229749352	229749352	T	C	KREC	0.300309	0.0707726	2.64e-05	0.342503	0.657497	307.568	0.401133	449	1	0.986129	rs800747		intergenic_variant
1688	2	229908613	229908613	G	T	Lymphocyte	-1.0894	0.276064	9.42e-05	0.0178571	0.0178571	13	1	364	0	1	rs78832203	PID1	intron_variant
1689	2	230120811	230120811	G	C	CD4+IL21+	-0.460681	0.112887	7.22e-05	0.25058	0.25058	84.1949	0.530189	168	1	0.96962	rs1227004	PID1	intron_variant
1690	2	230144041	230144041	TG	T	Th2	-1.16858	0.268148	1.87e-05	0.0167021	0.0167021	15.867	1	475	1	0.830208	rs533484109		intergenic_variant
1691	2	230337850	230337850	A	G	iNKT	-0.388636	0.0961044	7.11e-05	0.311298	0.311298	163.12	0.191518	262	1	0.946246	rs4973207	DNER	intron_variant
1692	2	230363126	230363126	T	C	Plasmablast	-0.71136	0.175191	8.31e-05	0.121003	0.121003	29.7667	0.63909	123	1	0.988294	rs10187046	DNER	intron_variant
1693	2	230813234	230813234	GA	G	CD4+GMCSF+	-0.804908	0.18882	7.37e-05	0.153153	0.846847	37.063	0.461927	121	1	0.742085	rs754854213,rs59155537	FBXO36	intron_variant
1694	2	230923293	230923293	A	G	CD8+naive	1.04145	0.257303	9.26e-05	0.0253805	0.0253805	16.345	1	322	1	0.888799	rs115265723	SLC16A14	intron_variant
1695	2	231461178	231461178	C	CA	Th17	1.52706	0.324103	1.44e-05	0.0137006	0.0137006	12.769	1	466	1	0.686733	rs576696449		intergenic_variant
1696	2	231847058	231847058	G	A	Bcells	0.723773	0.178214	5.67e-05	0.0341151	0.0341151	32	1	469	0	1	rs12617306	LOC348761	downstream_gene_variant
1697	2	232456386	232456386	G	A	CD8+prolif	-0.375606	0.0943033	8.96e-05	0.404589	0.595411	180.447	1	223	1	0.972242	rs2099417	C2orf57	upstream_gene_variant	LINC00471
1698	2	232543303	232543303	C	G	Tfh	-0.43918	0.0855203	5.53e-07	0.32507	0.32507	217.797	1	335	1	0.84408	rs12988407		intergenic_variant
1699	2	233357478	233357478	C	T	CD4+EMRA	0.515366	0.126315	6.6e-05	0.146387	0.146387	74.6574	0.797612	255	1	0.927748	rs1190464	ECEL1	upstream_gene_variant	SP100
1700	2	233541710	233541710	TAAAACAAAAC	T	CD8+EMRA	-0.789371	0.191505	9.43e-05	0.0676687	0.0676687	33.5637	1	248	1	0.760417	rs149948080,rs371078874	EFHD1	intron_variant
1701	2	233550858	233550858	A	C	CD8+EMRA	1.28294	0.34796	9.3e-05	0.0246977	0.0246977	12.2501	1	248	1	0.673748	rs79194727	EFHD1	downstream_gene_variant
1702	2	233734064	233734064	C	T	TREC	0.945359	0.234266	6.01e-05	0.0203362	0.0203362	18.75	0.155947	461	1	0.788727	rs75905710	C2orf82	intron_variant
1703	2	233874965	233874965	G	T	Tregprolif	1.79143	0.49757	3.27e-05	0.0146139	0.0146139	8.59297	1	294	1	0.561063	rs139292097	NGEF	intron_variant
1704	2	233894496	233894496	G	A	IL4	1.0711	0.296955	4.8e-05	0.177136	0.822864	141	0.389884	398	0	1	rs13386477	NEU2	upstream_gene_variant
1705	2	233940025	233940025	C	T	Lymphocyte	0.537401	0.13106	5.03e-05	0.0842995	0.0842995	61.37	0.729344	364	1	0.972353	rs4597514	INPP5D	intron_variant
1706	2	234494716	234494716	T	G	DCs	1.24868	0.31358	9.11e-05	0.012467	0.012467	11.32	1	454	1	0.855684	rs114667609		intergenic_variant
1707	2	234748701	234748701	T	C	CD8+CM	0.538065	0.122995	1.77e-05	0.119105	0.119105	59.0761	0.00215021	248	1	0.959896	rs3771340	HJURP	intron_variant
1707	2	234748701	234748701	T	C	CD4+EMRA	-0.504917	0.12229	5e-05	0.117696	0.117696	60.025	0.00231801	255	1	0.970382	rs3771340	HJURP	intron_variant
1708	2	235194174	235194174	T	C	gdTCR	0.79251	0.201541	9.94e-05	0.031408	0.031408	22.865	0.279596	364	1	0.999551	rs77564900		intergenic_variant
1709	2	235236023	235236023	G	GA	CD8+GMCSF+	0.647863	0.150401	5.76e-05	0.217777	0.217777	52.702	1	121	1	0.70446	rs3071664,rs5839523		intergenic_variant
1709	2	235244704	235244704	C	T	IFNg	0.267759	0.0679343	9.31e-05	0.341827	0.341827	326.787	0.760133	478	1	0.95647	rs35397286		regulatory_region_variant
1710	2	235267219	235267219	G	A	Th1	1.10089	0.278829	9.3e-05	0.0144257	0.0144257	13.387	1	464	1	0.938649	rs4309574		intergenic_variant
1711	2	235347287	235347287	G	A	DCs	0.631128	0.140514	1.12e-05	0.0695952	0.0695952	63.1924	1	454	1	0.806698	rs72973546		regulatory_region_variant
1712	2	235505424	235505424	G	C	Treg	0.295967	0.070502	3.06e-05	0.354053	0.354053	334.934	0.840273	473	1	0.857613	rs13013073		intergenic_variant
1712	2	235511457	235511457	T	C	Tregprolif	0.32863	0.0816595	7.17e-05	0.400211	0.400211	235.324	0.903152	294	1	0.973183	rs6725546		intergenic_variant
1713	2	235514612	235514612	G	A	IL10	-0.332924	0.0835759	7.55e-05	0.264396	0.264396	253.291	0.158152	479	1	0.767421	rs6750500		intergenic_variant
1714	2	235623190	235623190	T	C	CD8+IL2+	-0.835397	0.209996	9.07e-05	0.025014	0.025014	23.263	1	465	1	0.929256	rs6750949		intergenic_variant
1715	2	235675869	235675869	G	A	gdTCR	-1.12869	0.28035	7.5e-05	0.0232102	0.0232102	16.897	1	364	1	0.755704	rs116289712		intergenic_variant
1716	2	235878691	235878691	T	A	Bmem	-0.578838	0.145415	7.85e-05	0.0534094	0.0534094	49.9912	1	468	1	0.971346	rs56197626	SH3BP4	intron_variant
1717	2	235937268	235937268	A	T	IL12	-0.797459	0.215149	9.42e-05	0.240655	0.240655	175.678	0.562567	365	1	0.961256	rs60360195	SH3BP4	intron_variant
1718	2	236016319	236016319	G	A	IL4	0.968287	0.236324	4.99e-05	0.128141	0.128141	102	1	398	0	1	rs6748962		regulatory_region_variant
1719	2	236263914	236263914	C	A	IFNg	0.544671	0.132959	4.88e-05	0.0627615	0.0627615	60	1	478	0	1	rs114583226		intergenic_variant
1720	2	236286194	236286194	G	GT	CD8+naive	-0.593182	0.130558	1.16e-05	0.105417	0.105417	67.8885	0.348347	322	1	0.807102	rs536670609,rs58982028,rs397960710		intergenic_variant
1720	2	236286194	236286194	G	GT	CD8+RTE	-0.551577	0.130188	3.87e-05	0.105417	0.105417	67.8885	0.348347	322	1	0.807879	rs536670609,rs58982028,rs397960710		intergenic_variant
1721	2	236430386	236430386	A	G	CD4+GMCSF+	-0.698183	0.155687	5.53e-05	0.312763	0.312763	75.6886	0.391665	121	1	0.66964	rs200021185	AGAP1	intron_variant
1722	2	236492592	236492592	C	T	Bnaive	0.761753	0.183575	3.79e-05	0.0328921	0.0328921	30.787	1	468	1	0.9898	rs114624124	AGAP1	intron_variant
1723	2	236776216	236776216	T	C	IL8	-0.333929	0.0802984	3.97e-05	0.231532	0.231532	219.955	0.364805	475	1	0.836042	rs72985040	AGAP1	intron_variant
1724	2	237194316	237194316	A	G	KREC	1.2877	0.31031	7.64e-05	0.0113397	0.0113397	10.1831	1	449	1	0.871109	rs7579645		intergenic_variant
1725	2	237484258	237484258	G	T	pDCs	-0.897012	0.217461	4.06e-05	0.0318075	0.0318075	28.3723	1	446	1	0.752223	rs111339262	ACKR3	intron_variant
1726	2	237692977	237692977	G	A	Tfh	0.666225	0.154156	3.32e-05	0.0841008	0.0841008	56.3475	1	335	1	0.751216	rs11690442		intergenic_variant
1727	2	237754765	237754765	T	C	CD8+prolif	0.543006	0.120865	9.65e-06	0.189245	0.810755	84.4033	0.828447	223	1	0.888307	rs1864844		intergenic_variant
1728	2	237872566	237872566	C	T	IFNg	-1.30413	0.297076	1.17e-05	0.012272	0.012272	11.732	1	478	1	0.966341	rs79338965		intergenic_variant
1729	2	237882972	237882972	G	A	pDCs	-1.30308	0.318576	8.78e-05	0.0111839	0.0111839	9.97604	1	446	1	0.92389	rs34735497		intergenic_variant
1730	2	237891719	237891719	C	T	CD8+prolif	1.57122	0.340188	7.11e-06	0.0189865	0.0189865	8.46798	1	223	1	0.844566	rs113731411		intergenic_variant
1731	2	238103234	238103234	A	G	Tfh	0.927685	0.224155	4.37e-05	0.0298507	0.0298507	20	1	335	0	1	rs72977996		intergenic_variant
1732	2	238262021	238262021	G	A	Tcells	0.762323	0.182247	3.61e-05	0.0451895	0.0451895	31	1	343	0	1	rs36117715	COL6A3	missense_variant
1733	2	238358584	238358584	A	T	iNKT	0.464548	0.107108	2.09e-05	0.196346	0.196346	102.885	0.69095	262	1	0.906475	rs60079197		regulatory_region_variant
1734	2	238504916	238504916	C	A	CD8+EM	-0.376691	0.0907797	4.43e-05	0.432286	0.567714	214.414	0.300239	248	1	0.851375	rs11884361		intergenic_variant
1735	2	239053270	239053270	G	A	Lymphocyte	-0.847514	0.196497	2.65e-05	0.038257	0.038257	27.8511	1	364	1	0.912061	rs59873377	KLHL30	intron_variant
1736	2	239083763	239083763	C	CT	Bcells	0.287339	0.0726244	8.86e-05	0.282841	0.282841	265.305	0.90912	469	1	0.935542	rs555165853,rs34662576,rs397736892	ILKAP	intron_variant
1737	2	239480296	239480296	C	T	Tfh	-0.320442	0.0748015	2.36e-05	0.474087	0.474087	317.638	0.272177	335	1	0.944765	rs56296904		intergenic_variant
1737	2	239484618	239484618	C	T	pDCs	-0.297775	0.072157	4.56e-05	0.42474	0.42474	378.868	0.84636	446	1	0.828301	rs12692225		intergenic_variant
1738	2	239735962	239735962	T	C	NKT	-1.03514	0.240395	3.53812e-05	0.0212528	0.978747	19.255	1	453	1	0.821648	rs141952416		intergenic_variant
1739	2	239768591	239768591	G	A	gdTCR	-0.881831	0.19694	1.47e-05	0.0410372	0.0410372	29.8751	1	364	1	0.850977	rs144077866	TWIST2	intron_variant
1740	2	239769885	239769885	C	T	IL17	-0.498439	0.110368	1.1e-05	0.208797	0.208797	98.5522	0.43617	236	1	0.89547	rs146095395	TWIST2	intron_variant
1741	2	240018796	240018796	C	T	DCs	0.951497	0.23565	6.57e-05	0.0218646	0.0218646	19.8531	1	454	1	0.871781	rs77969718	HDAC4	intron_variant
1742	2	240059733	240059733	A	G	CD8+CM	0.422929	0.104062	6.29e-05	0.205005	0.205005	101.682	0.24334	248	1	0.991067	rs3791473	HDAC4	intron_variant
1743	2	240098017	240098017	G	A	CD8+CM	-0.45425	0.109336	5.59e-05	0.269192	0.269192	133.519	0.515185	248	1	0.737921	rs139371543	HDAC4	intron_variant
1744	2	240615962	240615962	C	T	CD8+naive	-1.20777	0.260179	4.95e-06	0.0186335	0.0186335	12	0.0990932	322	0	1	rs114889916		intergenic_variant
1744	2	240615962	240615962	C	T	CD8+RTE	-1.1056	0.259785	2.7e-05	0.0186335	0.0186335	12	0.0990932	322	0	1	rs114889916		intergenic_variant
1745	2	240865416	240865416	C	T	CD8+naive	-1.41095	0.331815	2.81e-05	0.0156972	0.0156972	10.109	1	322	1	0.861946	rs139820190		intergenic_variant
1746	2	240972417	240972417	G	A	TREC	0.275206	0.066708	4.36e-05	0.386947	0.613053	356.765	0.141345	461	1	0.934932	rs11683773	OR6B2	upstream_gene_variant
1747	2	241091496	241091496	G	A	IL8	0.514448	0.117633	1.49e-05	0.0757895	0.924211	72	0.332368	475	0	1	rs4854015		intergenic_variant
1747	2	241138002	241138002	C	T	CD8+naive	0.418792	0.0999499	3.89e-05	0.208456	0.208456	134.246	0.866529	322	1	0.865974	rs75750325		intergenic_variant
1747	2	241138002	241138002	C	T	CD8+RTE	0.41353	0.0990475	4.16e-05	0.208456	0.208456	134.246	0.866529	322	1	0.870544	rs75750325		intergenic_variant
1748	2	241248400	241248400	CTG	C	CD4+EM	-0.379245	0.0874912	1.91e-05	0.491022	0.491022	355.5	0.916147	362	1	0.665202	rs144264674		intergenic_variant
1749	2	241398788	241398788	TCAGG	T	NKT	1.45153	0.352667	3.36764e-05	0.0128377	0.0128377	11.631	1	453	1	0.720906	rs199633169	GPC1	intron_variant
1750	2	241695859	241695859	C	G	CD4+IL2+	-0.862121	0.199025	2.31e-05	0.03006	0.03006	28.076	1	467	1	0.866565	rs74447850	KIF1A	intron_variant
1751	2	241700307	241700307	G	T	IL4	1.42461	0.363134	9.78e-05	0.0447501	0.0447501	35.6211	0.543278	398	1	0.971237	rs58415613	KIF1A	intron_variant
1752	2	241783597	241783597	A	G	Lymphocyte	0.563443	0.13159	2.39e-05	0.0763679	0.0763679	55.5958	0.136975	364	1	0.98359	rs4640383		intergenic_variant
1753	2	241947469	241947469	G	A	Th1	0.311763	0.0767245	5.69e-05	0.231557	0.768443	214.885	0.8959	464	1	0.981451	rs12992139	SNED1	intron_variant
1754	2	242485392	242485392	A	C	Treg	-0.487136	0.109941	1.55e-05	0.137757	0.137757	130.318	0.695002	473	1	0.659361	rs539706644	BOK-AS1	intron_variant
1755	2	242678654	242678654	C	T	CD8+prolif	-0.697539	0.169181	5.66e-05	0.106292	0.106292	47.4062	1	223	1	0.740947	rs145967151	D2HGDH	intron_variant
1756	2	242923795	242923795	C	T	IL8	0.250747	0.059302	2.8e-05	0.484211	0.484211	460	0.00128723	475	0	1	rs56095230		intergenic_variant
1757	3	246913	246913	C	T	Bcells	-0.907183	0.224237	7.46e-05	0.0260492	0.0260492	24.4341	1	469	1	0.818178	rs62228272	CHL1	intron_variant
1758	3	481282	481282	C	A	Btrans	1.54773	0.355065	4.97e-05	0.0280206	0.0280206	6.89307	1	123	1	0.945584	rs115886249		intergenic_variant
1759	3	489325	489325	CAAA	C	Tc1	0.355532	0.0751347	3.86e-06	0.444653	0.444653	410.859	0.850292	462	1	0.707327	rs72393493,rs746413877,rs3052990		intergenic_variant
1760	3	678559	678559	C	T	Bswitch	1.27119	0.316114	5.76e-05	0.0106635	0.0106635	9.98104	1	468	1	0.967469	rs143291278		intron_variant
1761	3	695913	695913	A	G	IL2	7.39833	9.0427	5.89e-06	0.0155187	0.0155187	8.28699	1	267	1	0.449585	rs185746722		intron_variant
1762	3	729345	729345	TC	T	Tc1	0.381114	0.09643	9.38e-05	0.168009	0.168009	155.24	0.617843	462	1	0.80444	rs34279663,rs761479753		intron_variant
1763	3	807003	807003	G	A	CD8+EM	1.38963	0.335439	4.51e-05	0.0170181	0.0170181	8.44098	1	248	1	0.80435	rs11711803		intron_variant
1764	3	1038056	1038056	T	C	IL4	-1.05015	0.242874	1.07e-05	0.161675	0.838325	128.693	0.85128	398	1	0.832831	rs138680440		intergenic_variant
1765	3	1126092	1126092	G	GCA	TREC	-0.395825	0.094638	3.63e-05	0.117632	0.117632	108.457	0.111613	461	1	0.910053	rs74329870		intergenic_variant
1766	3	1228123	1228123	G	GA	gdTCR	-0.48823	0.123679	9.27e-05	0.0984849	0.0984849	71.697	1	364	1	0.959283	rs560476173	CNTN6	intron_variant
1767	3	1404360	1404360	C	A	mDCs	0.797301	0.188504	3.21e-05	0.0391823	0.0391823	35.2641	0.498042	450	1	0.774093	rs115073588	CNTN6	intron_variant
1768	3	1568494	1568494	TA	T	CD8+EM	0.568005	0.137006	4.76e-05	0.125781	0.125781	62.3874	1	248	1	0.899608	rs139799123		intergenic_variant
1769	3	1768047	1768047	G	A	IL2	9.19191	16.73	2.36e-06	0.0112378	0.0112378	6.00099	1	267	1	0.994223	rs74796877		intergenic_variant
1770	3	1877418	1877418	G	GT	Plasmablast	-0.516893	0.118646	2.37e-05	0.42967	0.42967	105.699	0.361844	123	1	0.925543	rs11380420,rs397935902		intergenic_variant
1770	3	1896702	1896702	G	A	CD4+IL2+	-1.32384	0.329564	6.18e-05	0.0114679	0.0114679	10.711	1	467	1	0.840367	rs143908179		intergenic_variant
1770	3	1944870	1944870	A	G	iNKT	-0.499057	0.11738	3.11e-05	0.178706	0.178706	93.6419	0.0319742	262	1	0.970402	rs13081245		intergenic_variant
1771	3	2596520	2596520	C	G	Lymphocyte	1.48431	0.314888	2.86e-06	0.014647	0.014647	10.663	1	364	1	0.943684	rs79864813	CNTN4	intron_variant
1772	3	2750753	2750753	T	C	IL17	-0.356677	0.0895768	8.96e-05	0.355932	0.355932	168	0.394878	236	0	1	rs2675296	CNTN4	intron_variant
1773	3	2773343	2773343	G	A	CD8+	-0.477088	0.103004	5.05e-06	0.167445	0.167445	110.179	1	329	1	0.949536	rs12638165	CNTN4	intron_variant
1774	3	2821616	2821616	G	A	CD8+IL2+	0.418947	0.0951984	1.36e-05	0.126551	0.126551	117.692	0.669948	465	1	0.991318	rs7652782	CNTN4	intron_variant
1775	3	2827645	2827645	G	A	gdTCR	0.372793	0.0791446	3.51e-06	0.289993	0.289993	211.115	0.372331	364	1	0.948911	rs66873483	CNTN4	intron_variant
1776	3	2872690	2872690	G	C	IL8	-0.547167	0.128693	2.55e-05	0.0713919	0.0713919	67.8223	1	475	1	0.9164	rs17021195	CNTN4	intron_variant
1777	3	3047571	3047571	A	ATT	IL8	-0.344065	0.0777153	1.56e-05	0.368445	0.631555	350.023	0.693103	475	1	0.688395	rs371210866,rs10630939	CNTN4	intron_variant
1778	3	3165693	3165693	C	T	CD4+EMRA	-0.553827	0.135836	6.57e-05	0.113549	0.113549	57.91	1	255	1	0.964949	rs9852840	TRNT1	upstream_gene_variant
1779	3	3223128	3223128	A	G	Th1	-0.392566	0.0822059	2.37e-06	0.191131	0.808869	177.37	0.6532	464	1	0.957642	rs711609	CRBN	upstream_gene_variant
1779	3	3240356	3240356	T	C	DCs	-0.328388	0.0818949	7.04e-05	0.192731	0.192731	175	0.762572	454	0	1	rs4109078		intergenic_variant
1780	3	3250270	3250270	CAAGCCATGAA	C	Bcells	-0.767483	0.1765	2.48e-05	0.040107	0.040107	37.6204	0.523179	469	1	0.790158	rs140255409,rs371162799		intergenic_variant
1781	3	3283769	3283769	C	CT	Tc1	-0.290377	0.0686443	2.73e-05	0.459222	0.459222	424.321	0.708249	462	1	0.860579	rs35127874,rs3884414		intergenic_variant
1782	3	3309116	3309116	G	A	CD4+EMRA	-0.390526	0.0971076	7.23e-05	0.302473	0.302473	154.261	0.881488	255	1	0.93599	rs711587		intergenic_variant
1783	3	3345465	3345465	G	T	CD8+IL2+	0.290036	0.073797	9.74e-05	0.27049	0.27049	251.556	0.724417	465	1	0.978459	rs17671139		intergenic_variant
1784	3	3744027	3744027	T	C	Tfh	0.730745	0.164823	1.39e-05	0.0599269	0.0599269	40.151	0.618138	335	1	0.960962	rs113729323		intergenic_variant
1785	3	3778444	3778444	CTT	C	CD4+RTE	0.277783	0.0693873	7.52e-05	0.48379	0.51621	350.264	0.752049	362	1	0.997072	rs58130585,rs796350681		downstream_gene_variant
1786	3	3892716	3892716	C	T	CD4+IL2+	-0.465142	0.115372	6.32e-05	0.0869026	0.913097	81.167	0.561259	467	1	0.988107	rs1994274	LRRN1	downstream_gene_variant
1787	3	3997274	3997274	C	G	TREC	1.35389	0.286034	1.03e-05	0.0140228	0.0140228	12.929	1	461	1	0.805107	rs147455674		intron_variant
1788	3	4164486	4164486	A	G	CD8+prolif	0.484143	0.109989	1.61e-05	0.206567	0.793433	92.1289	0.412372	223	1	0.971843	rs795306		intergenic_variant
1789	3	4380771	4380771	T	C	Th1	-0.975695	0.236931	4.39e-05	0.0204235	0.0204235	18.953	1	464	1	0.922391	rs79863508		intergenic_variant
1790	3	4464632	4464632	CCT	C	CD4+RTE	0.285268	0.0704275	6.19e-05	0.405298	0.405298	293.436	0.584519	362	1	0.98621	rs59935780	SUMF1	intron_variant
1791	3	4474736	4474736	A	C	IL8	-0.664837	0.166595	7.56e-05	0.0412937	0.0412937	39.229	1	475	1	0.962655	rs4685749	SUMF1	intron_variant
1792	3	4609313	4609313	G	A	IL6	-0.335869	0.0829122	7.54e-05	0.32569	0.32569	308.754	1	474	1	0.625885	rs56073408	ITPR1	intron_variant
1793	3	4691378	4691378	G	T	Th2	0.560104	0.121862	7.56e-06	0.0992474	0.0992474	94.285	1	475	1	0.731302	rs78619297	ITPR1	intron_variant
1794	3	5011355	5011355	A	T	DCs	1.56449	0.347658	2.59e-06	0.0108921	0.0108921	9.89003	1	454	1	0.834855	rs138179832	BHLHE40-AS1	intron_variant
1795	3	5142246	5142246	G	C	mDCs	-1.00808	0.246787	4.45e-05	0.0240311	0.0240311	21.628	1	450	1	0.754046	rs148006900		intergenic_variant
1796	3	5238726	5238726	G	A	CD4+EMRA	-0.606823	0.145382	4.44e-05	0.107885	0.107885	55.0213	0.327802	255	1	0.962771	rs35500010	EDEM1	intron_variant
[truncated: 10,276 more rows]
