# Supplementary material for: Genetic Architecture of Adaptive Immune System Identifies Key Immune Regulators
Source: Cell Rep. 2018 Oct 16;25(3):798–810.e6. doi: 10.1016/j.celrep.2018.09.048 (PMC6205839; doi:10.1016/j.celrep.2018.09.048)
Supplement: Table S5. Variants in LD (r2 ≥ 0.8) with Known Risk Variants for Other Traits as Reported in EBI-GWAS Catalog, Related to Table 3 [file mmc6.xlsx]

## Sheet: Table S5
Table S5. Variants in LD (r2 ≥ 0.8) with known risk variants for other traits as reported in EBI-GWAS catalogue. Related to Table 2.
N = 51 variant-trait combinations or N = 49 unique variants are in LD (r2 ≥ 0.8) with variants reaching genome-wide significance for association with any trait in EBI-GWAS catalogue.
Columns A-J indicate association results from our Iph-GWAS (Table S4), columns from K onwards provide details of the association results with other traits as listed in EBI-GWAS catalogue: variant, EPACTS = chromosome, position and alleles, LD = r2 with variant in our study, trait, citation, negative logarithm of P value, risk allele frequency, odds ratio and genes indicated
CHR	Start	End	NEA	EA	P	BETA	EAF	Trait	rsID	GWAS_VARIANT	GWAS_EPACTS	ASSOC_GWAS_LD	GWAS_PHENO	GWAS_CITATION	GWAS_LOG_PVAL	GWAS_RISK_ALLELE	GWAS_RISK_AL_FREQ	GWAS_OR_BETA	GWAS_GENE_LABEL
1	56966350	56966350	A	G	2.8e-05	-0.463337	0.0878525	TREC	rs17114046	rs17114036;rs17114036;rs17114036;rs17114036;rs9970807;rs9970807	1:56962821_A/G;1:56962821_A/G;1:56962821_A/G;1:56962821_A/G;1:56965664_C/T;1:56965664_C/T	0.953532;0.953532;0.953532;0.953532;1;1	Coronary heart disease;Coronary artery disease or ischemic stroke;Coronary artery disease or large artery stroke;Coronary artery disease;Coronary artery disease;Myocardial infarction	Schunkert H et al. Nat Genet;Dichgans M et al. Stroke;Dichgans M et al. Stroke;Dichgans M et al. Stroke;Nikpay M et al. Nat Genet;Nikpay M et al. Nat Genet	18.4;7.52;7.7;8;13.3;8.7	A;G;C;C	0.91;0.92;0.92	1.17;1.15;1.13;1.12	PPAP2B;PPAP2B;PPAP2B;PPAP2B;PPAP2B;PPAP2B
1	199004709	199004709	A	T	5.56e-05	-0.330237	0.265809	CD4+EM	rs2360962	rs7529925	1:199007208_C/T	0.954486	Red blood cell traits	van der Harst P et al. Nature	8.1	C	0.28	0.01	MIR181A1
1	219754012	219754012	C	CT	6.8e-05	0.293146	0.263463	Th2	rs199867305	rs4846567;rs2820443;rs2820443	1:219750717_G/T;1:219753509_T/C;1:219753509_T/C	0.881006;0.899757;0.899757	Waist-hip ratio;Sexual dimorphism in anthropometric traits;Waist-to-hip ratio adjusted for body mass index	Heid IM et al. Nat Genet;Randall JC et al. PLoS Genet;Shungin D et al. Nature	20.15;15.15;34.22	G;T;T	0.71;0.72	0.03;0.06	LYPLAL1;LYPLAL1,SLC30A10,ZC3H11B;LYPLAL1
1	231796216	231796216	A	T	2.58e-05	-0.312521	0.389088	CD4+EM	rs1094654	rs12042938	1:231816842_C/T	0.86246	Neuranatomic and neurocognitive phenotypes	Carless MA et al. Mol Psychiatry	35.4	C	0.48	NA	DISC1
2	43561771	43561771	A	G	6.42e-05	0.292423	0.480794	CD4+naive	rs7589428	rs7563201	2:43561780_G/A	0.964693	Polycystic ovary syndrome	Day FR et al. Nat Commun	9.52	G	0.54	1.13	THADA
2	46525391	46525391	G	C	4.17e-05	0.31039	0.391608	Tcells	rs1867787	rs7579899	2:46537604_A/G	0.896408	Renal cell carcinoma	Purdue MP et al. Nat Genet	8.7	NA	0.33	2.6	EPAS1
2	166913962	166913962	G	A	8.51e-06	0.452261	0.321429	CD4+IL21+	rs545331	rs6732655	2:166895066_A/T	0.8531	Epilepsy	Anney RJ et al. Lancet Neurol	9.05	T	0.78	1.12	SCN1A
2	173555370	173555370	A	G	7.5e-06	1.03651	0.0214744	Bmem	rs4972852	rs733331	2:173546313_G/A	0.973992	Fasting plasma glucose	Hwang JY et al. Diabetes	10.15	NA	0.27	1.09	PDK1,RAPGEF4
2	203571938	203571938	AT	A	9.07e-05	-0.84754	0.283111	IL4_binary	rs371933346	rs11694172	2:203532304_A/G	0.965889	Cholesterol, total	Willer CJ et al. Nat Genet	8.7	G	0.25	0.03	FAM117B
2	204690355	204690355	G	C	4.68e-06	0.292627	0.48649	CD8+IL2+	rs231746	rs231735	2:204693876_G/T	0.889526	Rheumatoid arthritis	Gregersen PK et al. Nat Genet	8.22	T	0.51	1.17	CTLA4
2	207281447	207281447	G	A	9.31e-05	0.889834	0.0219053	NK	rs13387838	rs13387838	2:207281447_G/A	1	Childhood body mass index	Felix JF et al. Hum Mol Genet	7.52	A	0.04	0.14	ADAM23
3	18752031	18752031	T	C	8.02e-05	0.347417	0.173211	TNFa	rs55845060	rs68080462	3:18706506_A/C	0.907858	Inflammatory skin disease	Baurecht H et al. Am J Hum Genet	7.52	NA	NA	1.32	AC144521.1
3	53647571	53647571	CTG	C	9.06e-05	-0.338324	0.485337	CD8+naive	rs35848162	rs9810888;rs9810888;rs9810888;rs9810888	3:53635595_T/G;3:53635595_T/G;3:53635595_T/G;3:53635595_T/G	0.87115;0.87115;0.87115;0.87115	Systolic blood pressure;Systolic blood pressure;Diastolic blood pressure;Diastolic blood pressure	Lu X et al. Hum Mol Genet;Lu X et al. Hum Mol Genet;Lu X et al. Hum Mol Genet;Lu X et al. Hum Mol Genet	7.3;7.3;11.4;11.4	G;G;G;G	0.39;0.39;0.39;0.39	0.53;0.53;0.39;0.39	CACNA1D;CACNA1D;CACNA1D;CACNA1D
3	53647571	53647571	CTG	C	3.4e-05	-0.32	0.485337	CD8+RTE	rs35848162	rs9810888;rs9810888;rs9810888;rs9810888	3:53635595_T/G;3:53635595_T/G;3:53635595_T/G;3:53635595_T/G	0.87115;0.87115;0.87115;0.87115	Systolic blood pressure;Systolic blood pressure;Diastolic blood pressure;Diastolic blood pressure	Lu X et al. Hum Mol Genet;Lu X et al. Hum Mol Genet;Lu X et al. Hum Mol Genet;Lu X et al. Hum Mol Genet	7.3;7.3;11.4;11.4	G;G;G;G	0.39;0.39;0.39;0.39	0.53;0.53;0.39;0.39	CACNA1D;CACNA1D;CACNA1D;CACNA1D
3	119532652	119532652	A	C	2.96e-05	-0.290923	0.368585	mDCs	rs2472682	rs6805251	3:119560606_T/C	0.807869	HDL cholesterol	Willer CJ et al. Nat Genet	8	T	0.39	0.02	GSK3B
3	141281523	141281523	C	CT	2.53e-05	-0.704708	0.0796935	CD8+CM	rs201152518	rs16851483	3:141275436_G/T	0.923637	Body mass index	Locke AE et al. Nature	7.3	T	0.07	0.05	RASA2
4	17941795	17941795	GTA	G	3.95e-05	0.327057	0.284682	CD4+RTE	rs34121096	rs724577;rs925098;rs2724475;rs724577	4:17993410_A/C;4:17919811_G/A;4:17946432_T/C;4:17993410_A/C	0.893178;0.914835;0.897485;0.893178	Height;Height;Height;Birth weight	N'Diaye A et al. PLoS Genet;Carty CL et al. Hum Mol Genet;Lango Allen H et al. Nature;Horikoshi M et al. Nat Genet	15;13.52;8.7;10.3	A;G;C	0.31;0.35;0.31;0.73	0.07;0.06;1.16;0.04	LCORL;LCORL;LCORL;LCORL
5	32831939	32831939	T	C	7.3e-05	0.252242	0.413684	IL8	rs12656497	rs1173771;rs1173771;rs1173771;rs1173771;rs1173727;rs9292468;rs1173771	5:32815028_A/G;5:32815028_A/G;5:32815028_A/G;5:32815028_A/G;5:32830521_T/C;5:32819073_T/C;5:32815028_A/G	0.951365;0.951365;0.951365;0.951365;0.99593;0.951365;0.951365	Blood pressure;Diastolic blood pressure;Hypertension;Systolic blood pressure;Height;Height;Mean arterial pressure	Wain LV et al. Nat Genet;Ehret GB et al. Nature;Ehret GB et al. Nature;Ehret GB et al. Nature;Lango Allen H et al. Nature;Berndt SI et al. Nat Genet;Kato N et al. Nat Genet	8.4;11.05;9.52;15.7;20.7;15.7;7.52	G;G;G;G;T;T;A	0.53;0.6;0.6;0.6;0.4;0.4;0.39	0.28;0.26;0.06;0.5;0.03;1.18;0.35	C5orf23,NPR3;C5orf23,NPR3;C5orf23,NPR3;C5orf23,NPR3;NPR3;C5orf23;NPR3,C5orf23
6	625188	625188	C	A	4.87e-05	0.463268	0.175292	IL17	rs17135931	rs17756712	6:625071_A/G	0.933763	Vertical cup-disc ratio	Springelkamp H et al. Nat Commun	9	G	NA	0.01	EXOC2
6	33036401	33036401	C	T	2.37e-05	-0.361644	0.178232	Bmem	rs77746323	rs3077;rs3077;rs3077	6:33033022_A/G;6:33033022_A/G;6:33033022_A/G	0.922967;0.922967;0.922967	Hepatitis B;Hepatitis B (viral clearance);Chronic hepatitis B infection	Mbarek H et al. Hum Mol Genet;Nishida N et al. PLoS One;Kim YJ et al. Hum Mol Genet	60.7;44.4;38.3	G;C	0.6;0.6;0.14	1.87;1.82;1.81	HLA-DPA1;HLA-DPA1;HLA-DP
6	43991665	43991665	G	A	6.36e-05	-0.945372	0.0184758	BAFF	rs73736919	rs2295334	6:43970827_G/A	0.879294	Exudative age-related macular degeneration	Cheng CY et al. Nat Commun	17.22	NA	0.73	0.04	C6orf223
6	135424203	135424203	G	T	8.39e-05	0.475077	0.462958	CD8+GMCSF+	rs6930223	rs7745098	6:135415004_C/T	0.832519	Hodgkin's lymphoma	Frampton M et al. Nat Commun	8.52	G	0.48	1.21	HBS1L,MYB
8	117541607	117541607	T	C	5.94e-05	-0.43	0.145963	CD8+naive	rs13279799	rs13279799;rs13279799	8:117541607_T/C;8:117541607_T/C	1;1	Ossification of the posterior longitudinal ligament of the spine;Ossification of the posterior longitudinal ligament of the spine	Nakajima M et al. Nat Genet;Nakajima M et al. Nat Genet	10;10	G;G	0.32;0.32	1.28;1.28	LINC00536,EIF3H;LINC00536,EIF3H
8	117541607	117541607	T	C	2.19e-05	-0.452813	0.145963	CD8+RTE	rs13279799	rs13279799;rs13279799	8:117541607_T/C;8:117541607_T/C	1;1	Ossification of the posterior longitudinal ligament of the spine;Ossification of the posterior longitudinal ligament of the spine	Nakajima M et al. Nat Genet;Nakajima M et al. Nat Genet	10;10	G;G	0.32;0.32	1.28;1.28	LINC00536,EIF3H;LINC00536,EIF3H
9	29337234	29337234	G	A	5.8e-05	-0.958649	0.339782	IL2_binary	rs6415759	rs2150864	9:29363265_G/A	0.851152	Motion sickness	Hromatka BS et al. Hum Mol Genet	14.22	G	0.35	0.04	LINGO2
9	90819492	90819492	C	T	6.3e-05	0.456617	0.222365	CD8+EM	rs2492847	rs2778031	9:90835726_T/C	0.870738	Height	Lango Allen H et al. Nature	12.05	T	0.24	0.03	SPIN1
9	100589896	100589896	C	CA	4.8e-05	-0.324823	0.443688	CD8+	rs34089931	rs7045138	9:100591463_C/T	0.915655	Thyroid hormone levels	Porcu E et al. PLoS Genet	10.7	T	0.55	0.1	FOXE1
10	17893209	17893209	G	A	9.85e-05	0.827799	0.0906811	iNKT	rs181426429	rs691461	10:17893209_G/A	1	Osteoarthritis biomarkers	Ramos YF et al. J Med Genet	11.7	G	0.5	0.16	MRC1
10	94502244	94502244	T	C	4.3e-05	0.291013	0.433317	mDCs	rs11187157	rs11187157	10:94502244_T/C	1	Inflammatory bowel disease	Liu JZ et al. Nat Genet	9.7	NA	0.8	1.09	NR
11	2849530	2849530	A	C	2.03e-05	0.578613	0.0579399	Th17	rs2283228	rs2237892;rs2283228;rs2237892	11:2839751_C/T;11:2849530_A/C;11:2839751_C/T	0.921558;1;0.921558	Type 2 diabetes;Type 2 diabetes;Body mass index	Yasuda K et al. Nat Genet;Ng MC et al. PLoS Genet;Wen W et al. Hum Mol Genet	41.7;10;12.05	C;A;T	0.61;0.89;0.36	1.45;1.2;0.03	KCNQ1;KCNQ1;KCNQ1
11	61429175	61429175	CT	C	4.83e-05	0.355821	0.486902	CD4+EMRA	rs145282417	rs1692120	11:61417472_G/A	0.877592	Phospholipid levels (plasma)	Lemaitre RN et al. PLoS Genet	8	A	NA	0.01	DAGLA
11	61721358	61721358	AAAAC	A	3e-05	-0.523761	0.0770837	mDCs	rs140451862	rs1109748	11:61722645_C/A	0.893507	Phospholipid levels (plasma)	Lemaitre RN et al. PLoS Genet	8.3	A	NA	0.05	BEST1
11	62191472	62191472	C	T	5.51e-05	0.525063	0.372927	Plasmablast	rs11231086	rs2077224	11:62197427_C/A	0.945927	Chronic obstructive pulmonary disease-related biomarkers	Kim DK et al. Am J Respir Crit Care Med	13.7	A	0.38	NA	AHNAK
11	133769699	133769699	A	G	9.42e-05	-0.267844	0.348993	TNFa	rs329652	rs329648	11:133765367_T/C	0.964619	Parkinson's disease	Nalls MA et al. Nat Genet	11	T	0.35	1.1	MIR4697
12	26691549	26691549	A	G	6.22e-05	-0.304382	0.246937	TNFa	rs9668498	rs10842750	12:26690565_A/C	0.900527	Kashin-Beck disease	Zhang F et al. Arthritis Rheumatol	11	NA	0.29	1.24	ITPR2
12	41863509	41863509	C	T	1.23e-05	-0.450372	0.156043	CD4+naive	rs34057539	rs7957589	12:41874282_A/T	0.897557	Motion sickness	Hromatka BS et al. Hum Mol Genet	9.1	T	0.15	0.05	CNTN1
12	50263148	50263148	G	A	4.81e-05	0.680471	0.364384	IL12_binary	rs7132908	rs7138803;rs7138803;rs7138803;rs7132908;rs7138803	12:50247468_G/A;12:50247468_G/A;12:50247468_G/A;12:50263148_G/A;12:50247468_G/A	0.843687;0.843687;0.843687;1;0.843687	Body mass index;Obesity;Menarche (age at onset);Childhood body mass index;Childhood body mass index	Speliotes EK et al. Nat Genet;Berndt SI et al. Nat Genet;Perry JR et al. Nature;Felix JF et al. Hum Mol Genet;Felix JF et al. Hum Mol Genet	16.7;20;11.7;17.7;17.3	A;A;G;A;A	0.38;0.38;0.62;0.39	0.12;1.09;0.04;0.07	FAIM2;LOC144233;BCDIN3D;FAIM2;NR
12	54053246	54053246	C	T	2.77e-05	-0.3515	0.184201	CD4+IL2+	rs10876477	rs11170624	12:54030238_G/T	0.945917	Height	He M et al. Hum Mol Genet	14.05	T	0.24	0.04	ATF7
12	124494540	124494540	C	T	1.87e-05	-0.300024	0.324216	CD8+IL2+	rs7307053	rs4765127;rs4765127;rs4765219	12:124460167_G/T;12:124460167_G/T;12:124440110_C/A	0.921131;0.921131;0.908173	HDL cholesterol;Triglycerides;Waist-to-hip ratio adjusted for body mass index	Teslovich TM et al. Nature;Teslovich TM et al. Nature;Shungin D et al. Nature	9.52;8;14	T;G;C	0.34;0.34;0.67	0.44;2.42;0.04	CCDC92,ZNF664;CCDC92,ZNF664;CCDC92
13	51105334	51105334	G	A	1.04e-05	-0.314954	0.252711	TREC	rs3118905	rs3118905;rs3118906	13:51105334_G/A;13:51106788_G/A	1;0.995079	Height;Height	Lango Allen H et al. Nature;Berndt SI et al. Nat Genet	45;23.7	A;G	0.29;0.72	0.06;1.26	DLEU7;DLEU7
13	96989242	96989242	A	C	1.19e-05	0.440127	0.10773	CD4+IL2+	rs11620555	rs2038823	13:96951433_G/T	0.840637	Diabetic retinopathy	Huang YC et al. Ophthalmology	10.3	C	NA	NA	HS6ST3
15	78785944	78785944	AT	ATT	2.17e-05	0.535397	0.310293	Plasmablast	rs373948468	rs7181486;rs72738704;rs17405217;rs17483548;rs11858836;rs72738736;rs17483929;rs55983731;rs72738718;rs2656065;rs2568494;rs72736802;rs2938670;rs2656052;rs7181486;rs56219465;rs17483686;rs17483721;rs2009746;rs2089162;rs72738732;rs1504550;rs17484524;rs951985;rs11858836;rs17405217;rs72738704;rs17483548;rs17483929;rs72738736;rs55983731;rs72738718;rs2656065;rs2568494;rs2656052;rs2938670;rs17483721;rs56219…	15:78741618_T/C;15:78719832_G/C;15:78731149_C/T;15:78730313_G/A;15:78783277_G/A;15:78765122_G/T;15:78742376_G/A;15:78735269_C/T;15:78735438_G/C;15:78750549_G/A;15:78740964_G/A;15:78719501_A/T;15:78740688_T/G;15:78740932_A/C;15:78741618_T/C;15:78742579_A/G;15:78733390_A/T;15:78733731_T/C;15:78754102_A/G;15:78739763_A/G;15:78752188_C/G;15:78766250_A/G;15:78772676_A/G;15:78720923_T/G;15:78783277_G/A…	0.889501;0.887059;0.912187;0.912187;0.907293;0.889501;0.884996;0.884996;0.884996;0.866176;0.881927;0.811695;0.881927;0.881927;0.889501;0.889501;0.884996;0.889501;0.885704;0.908239;0.912187;0.90289;0.912187;0.890992;0.907293;0.912187;0.887059;0.912187;0.884996;0.889501;0.884996;0.884996;0.866176;0.881927;0.881927;0.881927;0.889501;0.889501;0.889501;0.884996;0.885704;0.912187;0.90289;0.912187;0.908…	Pulmonary artery enlargement in chronic obstructive pulmonary disease;Post bronchodilator FEV1;Post bronchodilator FEV1;Post bronchodilator FEV1;Post bronchodilator FEV1;Post bronchodilator FEV1;Post bronchodilator FEV1;Post bronchodilator FEV1;Post bronchodilator FEV1;Post bronchodilator FEV1;Post bronchodilator FEV1;Post bronchodilator FEV1;Post bronchodilator FEV1;Post bronchodilator FEV1;Post…	Lee JH et al. Am J Respir Cell Mol Biol;Lutz SM et al. BMC Genet;Lutz SM et al. BMC Genet;Lutz SM et al. BMC Genet;Lutz SM et al. BMC Genet;Lutz SM et al. BMC Genet;Lutz SM et al. BMC Genet;Lutz SM et al. BMC Genet;Lutz SM et al. BMC Genet;Lutz SM et al. BMC Genet;Lutz SM et al. BMC Genet;Lutz SM et al. BMC Genet;Lutz SM et al. BMC Genet;Lutz SM et al. BMC Genet;Lutz SM et al. BMC Genet;Lutz SM e…	7.7;12.7;12.7;12.52;12.52;11.52;11.52;11.52;11.52;12;11.7;9.52;11.7;11.7;11.52;11.52;11.52;11.4;13.7;12;12.7;13;13;12.7;12;11.7;11.7;11.52;9.7;9.52;9.52;9.52;9.4;9;9.15;9.15;9.7;9.7;9.7;9.52;11;12.3;12.1;11.7;11.7;11.4	C;C;T;A;A;T;A;T;C;A;A;A;T;A;T;A;A;T;A;A;C;A;A;T;A;T;C;A;A;T;T;C;A;A;A;T;T;A;T;A;A;A;A;C;A;T	0.39;0.34;0.34;0.34;0.34;0.34;0.6;0.33;0.33;0.54;0.55;0.6;0.61;0.61;0.67;0.67;0.67;0.4;0.67;0.66;0.66;0.66;0.66;0.7;0.33;0.33;0.34;0.33;0.6;0.33;0.33;0.33;0.54;0.54;0.61;0.61;0.4;0.67;0.67;0.67;0.67;0.67;0.67;0.67;0.66;0.7	1.32;0.07;0.07;0.07;0.07;0.06;0.06;0.06;0.06;0.06;0.06;0.06;0.06;0.06;0.06;0.06;0.06;0.06;0.07;0.07;0.07;0.07;0.08;0.08;0.01;0.01;0.01;0.01;0.01;0.01;0.01;0.01;0.01;0.01;0.01;0.01;0.01;0.01;0.01;0.01;0.01;0.01;0.01;0.01;0.01;0.02	IREB2,AGPHD1;Intergenic;IREB2;Intergenic;IREB2;IREB2;IREB2;IREB2;IREB2;IREB2;IREB2;Intergenic;IREB2;IREB2;IREB2;IREB2;IREB2;IREB2;IREB2;IREB2;IREB2;IREB2;IREB2;Intergenic;IREB2;IREB2;Intergenic;Intergenic;IREB2;IREB2;IREB2;IREB2;IREB2;IREB2;IREB2;IREB2;IREB2;IREB2;IREB2;IREB2;IREB2;IREB2;IREB2;IREB2;IREB2;Intergenic
15	90347792	90347792	C	A	3.16e-05	0.590443	0.0737067	Lymphocyte	rs41276916	rs2007084	15:90345335_G/A	0.852545	Blood metabolite levels	Shin SY et al. Nat Genet	11.7	A	0.09	0.07	ANPEP
15	101195318	101195318	C	T	3.22e-05	-0.270099	0.352202	TREC	rs35234405	rs11247230	15:101197005_G/A	0.979109	Optic cup area	Springelkamp H et al. Genet Epidemiol	8	G	0.34	0.01	ASB7
16	11223454	11223454	C	G	4.89e-06	-0.59021	0.448069	Btrans	rs11645657	rs2041733	16:11229589_T/C	0.988072	Atopic dermatitis	Paternoster L et al. Nat Genet	10.52	T	NA	1.08	CLEC16A,DEXI
16	50756881	50756881	A	G	7.63e-05	-0.310806	0.31677	CD8+naive	rs2076756	rs2076756;rs2076756	16:50756881_A/G;16:50756881_A/G	1;1	Inflammatory bowel disease;Crohn's disease	Duerr RH et al. Science;Franke A et al. PLoS One	9.3;21	NA	0.39;0.23	1.25;1.99	CARD15;CARD15
17	5279157	5279157	T	TTTTA	2.71e-05	-0.516396	0.289508	BIgE+	rs201633896	rs1000940	17:5283252_A/G	0.927156	Body mass index	Locke AE et al. Nature	8	G	0.32	0.02	RABEP1
18	45865933	45865933	C	A	1.86e-05	-0.276759	0.383791	IFNg	rs1123638	rs11082671	18:45865597_A/G	0.806966	Height	Hao Y et al. Hum Genet	7.7	G	0.79	0.11	C18orf12
19	3799654	3799654	G	A	3.25e-05	-0.505583	0.0896671	pDCs	rs4807512	rs12104221	19:3797100_C/T	0.875148	Obesity-related traits	Comuzzie AG et al. PLoS One	7.52	A	0.38	0.05	MATK
20	62347191	62347191	G	T	4.47e-05	-0.286788	0.305116	Bmem	rs62217799	rs2315008;rs4809330;rs6062509	20:62343956_T/G;20:62349586_A/G;20:62362563_G/T	0.847751;0.852635;0.821785	Inflammatory bowel disease;Crohn's disease;Prostate cancer	Kugathasan S et al. Nat Genet;Franke A et al. Nat Genet;Eeles RA et al. Nat Genet	14.05;14.52;15.4	G;G;A	0.69;0.71;0.7	1.36;1.12;1.12	TNFRSF6B;SLC2A4RG,TNFRS-F6B,RTEL1;STMN3,ZBTB46,ZGPAT,ABHD16B,ARFRP1,C20orf195,DNAJC5,EEF1A2,GMEB2,LIME1,LOC100505815,MIR1914,MIR647,MIR941-1,MIR941-2,MIR941-3,MIR941-4,PPDPF,PRIC285,PRPF6,PTK6,RTEL1,RTEL1-TN,RTEL1-TNFRSF6B,SAMD10,SRMS,TNFRSF6B,TPD52L2,UCKL1,SLC2A4RG,UCKL1-AS1,ZNF512B
22	28208729	28208729	A	G	6.31e-05	-0.310991	0.273769	pDCs	rs11704274	rs11705555	22:28206912_A/C	0.994405	Mitral valve prolapse	Dina C et al. Nat Genet	8	C	0.26	1.23	MN1,PITPNB
