# Supplementary material for: Genetic Architecture of Adaptive Immune System Identifies Key Immune Regulators
Source: Cell Rep. 2018 Oct 16;25(3):798–810.e6. doi: 10.1016/j.celrep.2018.09.048 (PMC6205839; doi:10.1016/j.celrep.2018.09.048)
Supplement: Table S6. Classical HLA Alleles and HLA Amino Acid Changes Reaching Suggestive (p < 10−4) Association with Immune Phenotype, Related to Table 3 [file mmc7.xlsx]

## Sheet: Table S6
Table S6. Classical HLA alleles and HLA amino acid changes reaching suggestive (P < 10-4) association with immune phenotype. Related to Table 2.
For classical alleles: P = present, A = absent, for amino acid changes (AA) alleles represent amino acid codes. NEA = non-effect allele, EA = effect allele, BETA = effect size, SE = standard error,
MAF = minor allele frequency, EAF = effect allele frequency, MAC = minor allele count, HWE = P for Hardy-Weinberg Equilibrium, INFO = imputation INFO score.
Chr	position	Allele	NEA	EA	Trait	BETA	SE	P	MAF	EAF	MAC	HWE	INFO	Comment
6	33053640	AA_DPB1_215_33161618_I	P	A	BAFF	0.523117	0.13274	9.01142e-05	0.0815862	0.0815862	70.6536	0.508948	0.809266
6	33037086	HLA_DPA1_0103	P	A	Bmem	-0.31837	0.0792012	6.72851e-05	0.197277	0.197277	184.651	0.382309	0.994669
6	31323293	HLA_B_56	P	A	Bnaive	-1.46892	0.34371	5.83832e-05	0.00963141	0.990369	9.015	1	0.896947
6	31323293	HLA_B_5601	P	A	Bnaive	-1.47236	0.343604	5.63614e-05	0.00951603	0.990484	8.907	1	0.901898
6	32631061	HLA_DQB1_04	P	A	TNFa	-0.616622	0.151756	5.66717e-05	0.0448669	0.955133	40.111	0.215918	0.999986	LD with SNP rs7765379 (Table 2)
6	32631061	HLA_DQB1_0402	P	A	TNFa	-0.616622	0.151756	5.66717e-05	0.0448669	0.955133	40.111	0.215918	0.999986	LD with SNP rs7765379 (Table 2)
6	32632691	AA_DQB1_56_32740669	L	P	TNFa	-0.616588	0.151754	5.67058e-05	0.0448702	0.95513	40.114	0.215918	0.999965	LD with SNP rs7765379 (Table 2)
